# Supplementary material for: {μ-6,6′-Dimeth­oxy-2,2′-[butane-1,4-diylbis(nitrilo­methyl­idyne)]diphenolato-1:2κ8 O 6,O 1,O 1′,O 6′:O 1,N,N′,O 1′}tris­(nitrato-1κ2 O,O′)copper(II)gadolinium(III)
Source: Acta Crystallogr Sect E Struct Rep Online. 2010 Apr 28;66(Pt 5):m576–7. doi: 10.1107/S1600536810014716 (PMC2979116; doi:10.1107/S1600536810014716)
Supplement: Supplementary file 1 [file e-66-0m576-sup1.cif]

##############################################################################
###                                                                        ###
###        Electronic paper (Acta Crystallographica Section E)             ###
###                                                                        ###
##############################################################################
#                                                                            #
# This CIF contains the data in a paper accepted for publication in Acta     #
# Crystallographica Section E. It conforms to the requirements of Notes      #
# for Authors for Section E, and has been peer reviewed under the auspices   #
# of the IUCr Commission on Journals.                                        #
#                                                                            #
# Full details of the Crystallographic Information File format               #
# are given in the paper "The Crystallographic Information File (CIF):       #
# a New Standard Archive File for Crystallography" by S. R. Hall, F. H.      #
# Allen and I. D. Brown [Acta Cryst. (1991), A47, 655-685].                  #
#                                                                            #
# The current version of the core CIF dictionary is obtainable from          #
# ftp://ftp.iucr.org/pub/cif_core.dic. The current version number is 2.4.    #
#                                                                            #
# Software is freely available for graphical display of the structure(s) in  #
# this CIF.  For information consult the CIF home page http://www.iucr.org/  #
# cif/home.html                                                              #
#                                                                            #
# This file may be used for bona fide research purposes within the           #
# scientific community so long as proper attribution is given to the journal # 
# article from which it was obtained.                                        #
#                                                                            #
##############################################################################
                                             
data_I
_audit_creation_method     SHELXL97
_chemical_name_systematic
;
{\m-6,6'-Dimethoxy-2,2'-[butane-1,4-diylbis(nitrilomethylidyne)]diphenolato-
1:2\k^8^<i>O</i>^6^,<i>O</i>^1^,<i>O</i>^1'^,<i>O</i>^6'^:
<i>O</i>^1^,<i>N</i>,<i>N</i>',<i>O</i>^1'^}tris(nitrato-
1\k^2^<i>O</i>,<i>O</i>')copper(II)gadolinium(III)
;
_chemical_name_common     ?
_chemical_formula_moiety     'C20 H22 Cu Gd N5 O13'
_chemical_formula_sum     'C20 H22 Cu Gd N5 O13'
_chemical_formula_iupac     '[Cu Gd (C20 H22 N2 O4) (N O3)3]'
_chemical_formula_weight     761.22
_chemical_melting_point     ?
_symmetry_cell_setting     Monoclinic
_symmetry_space_group_name_H-M     'P 21/n'
_symmetry_space_group_name_Hall     '-P 2yn'
loop_
    _symmetry_equiv_pos_as_xyz
    'x, y, z'
    '-x+1/2, y+1/2, -z+1/2'
    '-x, -y, -z'
    'x-1/2, -y-1/2, z-1/2'
_cell_length_a     11.795(2)
_cell_length_b     14.730(3)
_cell_length_c     14.892(3)
_cell_angle_alpha     90.00
_cell_angle_beta     100.58(3)
_cell_angle_gamma     90.00
_cell_volume     2543.4(9)
_cell_formula_units_Z     4
_cell_measurement_reflns_used     8776
_cell_measurement_theta_min     1.76
_cell_measurement_theta_max     31.88
_cell_measurement_temperature     223(2)
_exptl_crystal_description     prism
_exptl_crystal_colour     blue
_exptl_crystal_size_max     0.56
_exptl_crystal_size_mid     0.13
_exptl_crystal_size_min     0.13
_exptl_crystal_density_diffrn     1.988
_exptl_crystal_density_meas     ?
_exptl_crystal_density_method     'not measured'
_exptl_crystal_F_000     1496
_exptl_absorpt_coefficient_mu     3.498
_exptl_absorpt_correction_type     multi-scan
_exptl_absorpt_process_details     '(CrystalClear; Rigaku/MSC, 2002)'
_exptl_absorpt_correction_T_min     0.5984
_exptl_absorpt_correction_T_max     1.0000
_diffrn_ambient_temperature     223(2)
_diffrn_radiation_type     MoK\a
_diffrn_radiation_wavelength     0.71073
_diffrn_radiation_source     'fine-focus sealed tube'
_diffrn_radiation_monochromator     graphite
_diffrn_measurement_device_type     'Rigaku MiniFlexII CCD'
_diffrn_measurement_method     'thin-slice \w'
_diffrn_detector_area_resol_mean     13.6612
_diffrn_reflns_number     14367
_diffrn_reflns_av_R_equivalents     0.0315
_diffrn_reflns_av_sigmaI/netI     0.0312
_diffrn_reflns_theta_min     2.03
_diffrn_reflns_theta_max     25.00
_diffrn_reflns_theta_full     25.00
_diffrn_measured_fraction_theta_max     0.995
_diffrn_measured_fraction_theta_full     0.995
_diffrn_reflns_limit_h_min     -14
_diffrn_reflns_limit_h_max     14
_diffrn_reflns_limit_k_min     -17
_diffrn_reflns_limit_k_max     17
_diffrn_reflns_limit_l_min     -17
_diffrn_reflns_limit_l_max     16
_diffrn_standards_number     0
_diffrn_standards_interval_count     ?
_diffrn_standards_interval_time     ?
_diffrn_standards_decay_%     ?
_reflns_number_total     4460
_reflns_number_gt     4090
_reflns_threshold_expression     I>2\s(I)
_refine_ls_structure_factor_coef     Fsqd
_refine_ls_matrix_type     full
_refine_ls_R_factor_all     0.0404
_refine_ls_R_factor_gt     0.0331
_refine_ls_wR_factor_gt     0.0945
_refine_ls_wR_factor_ref     0.1282
_refine_ls_goodness_of_fit_ref     1.204
_refine_ls_restrained_S_all     1.239
_refine_ls_number_reflns     4460
_refine_ls_number_parameters     362
_refine_ls_number_restraints     6
_refine_ls_hydrogen_treatment     constr
_refine_ls_weighting_scheme     calc
_refine_ls_weighting_details
              'w=1/[\s^2^(Fo^2^)+(0.0793P)^2^+1.3271P] where P=(Fo^2^+2Fc^2^)/3'
_atom_sites_solution_hydrogens     geom
_atom_sites_solution_primary     direct
_atom_sites_solution_secondary     difmap
_refine_ls_shift/su_max     0.001
_refine_ls_shift/su_mean     0.000
_refine_diff_density_max     2.692
_refine_diff_density_min     -1.349
_refine_ls_extinction_method     'SHELXTL (Sheldrick, 2008)'
_refine_ls_extinction_coef     0.0022(4)
loop_
    _atom_type_symbol
    _atom_type_description
    _atom_type_scat_dispersion_real
    _atom_type_scat_dispersion_imag
    _atom_type_scat_source
    'C' 'C' 0.0033 0.0016
                         'International Tables Vol C Tables 4.2.6.8 and 6.1.1.4'
    'H' 'H' 0.0000 0.0000
                         'International Tables Vol C Tables 4.2.6.8 and 6.1.1.4'
    'N' 'N' 0.0061 0.0033
                         'International Tables Vol C Tables 4.2.6.8 and 6.1.1.4'
    'O' 'O' 0.0106 0.0060
                         'International Tables Vol C Tables 4.2.6.8 and 6.1.1.4'
    'Cu' 'Cu' 0.3201 1.2651
                         'International Tables Vol C Tables 4.2.6.8 and 6.1.1.4'
    'Gd' 'Gd' -0.1653 3.9035
                         'International Tables Vol C Tables 4.2.6.8 and 6.1.1.4'
_computing_data_collection     'CrystalClear (Rigaku/MSC, 2002)'
_computing_cell_refinement     'CrystalClear (Rigaku/MSC, 2002)'
_computing_data_reduction     'CrystalClear (Rigaku/MSC, 2002)'
_computing_structure_solution     'SHELXTL (Sheldrick, 2008)'
_computing_structure_refinement     'SHELXTL (Sheldrick, 2008)'
_computing_molecular_graphics     'SHELXTL (Sheldrick, 2008)'
_computing_publication_material     'SHELXTL (Sheldrick, 2008)'
loop_
    _atom_site_type_symbol
    _atom_site_label
    _atom_site_fract_x
    _atom_site_fract_y
    _atom_site_fract_z
    _atom_site_U_iso_or_equiv
    _atom_site_adp_type
    _atom_site_calc_flag
    _atom_site_refinement_flags
    _atom_site_occupancy
    _atom_site_disorder_assembly
    _atom_site_disorder_group
    Gd Gd1 0.261236(19) 0.750997(12) 0.066103(16) 0.02180(16) Uani d . 1 . .
    Cu Cu1 0.54871(5) 0.76924(4) 0.03441(4) 0.02328(19) Uani d . 1 . .
    N N1 0.6472(3) 0.6645(3) 0.0102(3) 0.0281(9) Uani d . 1 . .
    N N2 0.6638(3) 0.8666(3) 0.0545(3) 0.0251(8) Uani d . 1 . .
    O O1 0.2007(3) 0.6647(3) -0.0860(2) 0.0345(8) Uani d . 1 . .
    O O2 0.4094(3) 0.6988(2) -0.0053(2) 0.0305(7) Uani d . 1 . .
    O O3 0.4328(3) 0.8431(2) 0.0767(2) 0.0275(7) Uani d . 1 . .
    O O4 0.2582(3) 0.9074(2) 0.1417(2) 0.0337(8) Uani d . 1 . .
    C C1 0.0855(5) 0.6569(5) -0.1376(5) 0.0605(18) Uani d . 1 . .
    H H1A 0.0850 0.6743 -0.2005 0.091 Uiso calc R 1 . .
    H H1B 0.0345 0.6967 -0.1116 0.091 Uiso calc R 1 . .
    H H1C 0.0593 0.5947 -0.1356 0.091 Uiso calc R 1 . .
    C C2 0.2860(4) 0.6140(3) -0.1153(3) 0.0294(10) Uani d . 1 . .
    C C3 0.2659(5) 0.5475(3) -0.1817(3) 0.0345(11) Uani d . 1 . .
    H H3A 0.1904 0.5355 -0.2124 0.041 Uiso calc R 1 . .
    C C4 0.3593(5) 0.4980(4) -0.2032(4) 0.0406(13) Uani d . 1 . .
    H H4A 0.3463 0.4524 -0.2482 0.049 Uiso calc R 1 . .
    C C5 0.4697(5) 0.5162(4) -0.1584(4) 0.0386(12) Uani d . 1 . .
    H H5A 0.5316 0.4820 -0.1721 0.046 Uiso calc R 1 . .
    C C6 0.4913(4) 0.5862(3) -0.0915(3) 0.0306(10) Uani d . 1 . .
    C C7 0.3977(4) 0.6343(3) -0.0690(3) 0.0277(10) Uani d . 1 . .
    C C8 0.6085(4) 0.5997(3) -0.0437(3) 0.0326(11) Uani d . 1 . .
    H H8A 0.6625 0.5556 -0.0536 0.039 Uiso calc R 1 . .
    C C9 0.7715(4) 0.6524(4) 0.0540(4) 0.0402(14) Uani d . 1 . .
    H H9A 0.8203 0.6674 0.0095 0.048 Uiso calc R 1 . .
    H H9B 0.7850 0.5886 0.0713 0.048 Uiso calc R 1 . .
    C C10 0.8059(5) 0.7113(5) 0.1378(4) 0.0426(13) Uani d . 1 . .
    H H10A 0.8640 0.6792 0.1820 0.051 Uiso calc R 1 . .
    H H10B 0.7383 0.7215 0.1662 0.051 Uiso calc R 1 . .
    C C11 0.8552(4) 0.8039(4) 0.1151(4) 0.0433(14) Uani d . 1 . .
    H H11A 0.8623 0.8434 0.1688 0.052 Uiso calc R 1 . .
    H H11B 0.9327 0.7948 0.1016 0.052 Uiso calc R 1 . .
    C C12 0.7812(5) 0.8503(4) 0.0350(4) 0.0338(12) Uani d . 1 . .
    H H12A 0.8164 0.9083 0.0230 0.041 Uiso calc R 1 . .
    H H12B 0.7760 0.8123 -0.0196 0.041 Uiso calc R 1 . .
    C C13 0.6435(4) 0.9476(3) 0.0807(3) 0.0263(10) Uani d . 1 . .
    H H13A 0.7029 0.9901 0.0806 0.032 Uiso calc R 1 . .
    C C14 0.5420(4) 0.9812(3) 0.1102(3) 0.0238(9) Uani d . 1 . .
    C C15 0.5441(4) 1.0721(3) 0.1420(3) 0.0286(10) Uani d . 1 . .
    H H15A 0.6097 1.1082 0.1417 0.034 Uiso calc R 1 . .
    C C16 0.4500(4) 1.1079(4) 0.1733(3) 0.0349(11) Uani d . 1 . .
    H H16A 0.4512 1.1684 0.1937 0.042 Uiso calc R 1 . .
    C C17 0.3544(4) 1.0541(3) 0.1745(3) 0.0307(10) Uani d . 1 . .
    H H17A 0.2913 1.0779 0.1972 0.037 Uiso calc R 1 . .
    C C18 0.3500(4) 0.9666(3) 0.1433(3) 0.0261(9) Uani d . 1 . .
    C C19 0.4434(4) 0.9281(3) 0.1088(3) 0.0219(9) Uani d . 1 . .
    C C20 0.1675(5) 0.9375(5) 0.1878(5) 0.0593(18) Uani d . 1 . .
    H H20A 0.2008 0.9574 0.2491 0.089 Uiso calc R 1 . .
    H H20B 0.1146 0.8877 0.1912 0.089 Uiso calc R 1 . .
    H H20C 0.1262 0.9875 0.1542 0.089 Uiso calc R 1 . .
    N N3 0.3210(8) 0.7319(5) 0.2617(4) 0.085(3) Uani d . 1 . .
    O O5 0.3967(6) 0.7260(5) 0.2116(4) 0.0811(19) Uani d . 1 . .
    O O6 0.2209(7) 0.7391(3) 0.2219(4) 0.0643(17) Uani d . 1 . .
    O O7 0.3486(8) 0.7274(6) 0.3444(5) 0.135(3) Uani d U 1 . .
    N N4 0.1158(4) 0.8781(3) -0.0484(3) 0.0408(11) Uani d . 1 . .
    O O8 0.2183(3) 0.8626(3) -0.0595(2) 0.0370(9) Uani d . 1 . .
    O O9 0.0797(3) 0.8273(3) 0.0094(3) 0.0380(8) Uani d . 1 . .
    O O10 0.0586(5) 0.9393(4) -0.0899(4) 0.0827(17) Uani d . 1 . .
    N N5 0.1497(4) 0.5795(3) 0.0913(3) 0.0397(10) Uani d . 1 . .
    O O11 0.2586(3) 0.5895(3) 0.0994(3) 0.0396(9) Uani d . 1 . .
    O O12 0.0899(3) 0.6504(3) 0.0719(3) 0.0421(9) Uani d . 1 . .
    O O13 0.1069(5) 0.5050(3) 0.1020(3) 0.0727(15) Uani d . 1 . .
loop_
    _atom_site_aniso_label
    _atom_site_aniso_U_11
    _atom_site_aniso_U_22
    _atom_site_aniso_U_33
    _atom_site_aniso_U_12
    _atom_site_aniso_U_13
    _atom_site_aniso_U_23
    Gd1 0.0171(2) 0.0226(2) 0.0268(2) -0.00134(7) 0.00685(14) -0.00039(7)
    Cu1 0.0182(3) 0.0237(3) 0.0291(3) -0.0009(2) 0.0074(2) -0.0030(2)
    N1 0.0213(19) 0.023(2) 0.042(2) 0.0040(16) 0.0126(17) 0.0029(18)
    N2 0.0184(18) 0.028(2) 0.031(2) -0.0008(16) 0.0101(15) -0.0004(17)
    O1 0.0271(18) 0.037(2) 0.0385(18) -0.0008(16) 0.0028(15) -0.0079(17)
    O2 0.0229(16) 0.0314(18) 0.0381(18) -0.0031(14) 0.0085(14) -0.0118(15)
    O3 0.0225(16) 0.0221(16) 0.0408(18) -0.0048(13) 0.0132(14) -0.0067(14)
    O4 0.0230(16) 0.0337(19) 0.049(2) -0.0025(15) 0.0196(15) -0.0092(16)
    C1 0.029(3) 0.078(5) 0.067(4) -0.001(3) -0.010(3) -0.026(4)
    C2 0.027(2) 0.030(3) 0.031(2) 0.000(2) 0.0073(19) 0.001(2)
    C3 0.040(3) 0.033(3) 0.028(2) -0.008(2) 0.002(2) -0.005(2)
    C4 0.053(3) 0.037(3) 0.035(3) -0.001(3) 0.016(2) -0.009(2)
    C5 0.049(3) 0.029(3) 0.043(3) -0.002(2) 0.022(2) -0.005(2)
    C6 0.035(3) 0.024(2) 0.035(3) -0.003(2) 0.014(2) -0.002(2)
    C7 0.035(3) 0.022(2) 0.028(2) -0.0046(19) 0.0119(19) -0.0014(19)
    C8 0.031(2) 0.025(2) 0.046(3) 0.004(2) 0.017(2) -0.003(2)
    C9 0.022(3) 0.033(3) 0.066(4) 0.006(2) 0.007(3) 0.007(3)
    C10 0.026(3) 0.058(4) 0.043(3) 0.004(3) 0.004(2) 0.010(3)
    C11 0.019(2) 0.057(4) 0.054(3) 0.000(2) 0.007(2) -0.013(3)
    C12 0.028(3) 0.030(3) 0.050(3) -0.005(2) 0.024(2) -0.002(2)
    C13 0.026(2) 0.027(2) 0.027(2) -0.0076(19) 0.0066(18) 0.0012(19)
    C14 0.025(2) 0.024(2) 0.023(2) 0.0006(18) 0.0039(17) -0.0005(18)
    C15 0.031(2) 0.025(2) 0.030(2) -0.002(2) 0.0064(19) -0.005(2)
    C16 0.034(3) 0.029(3) 0.041(3) 0.002(2) 0.004(2) -0.008(2)
    C17 0.026(2) 0.031(2) 0.038(2) 0.004(2) 0.0113(19) -0.006(2)
    C18 0.026(2) 0.026(2) 0.028(2) -0.0019(18) 0.0096(18) -0.0008(19)
    C19 0.021(2) 0.022(2) 0.023(2) 0.0007(18) 0.0052(16) -0.0005(18)
    C20 0.041(3) 0.065(4) 0.083(5) -0.008(3) 0.041(3) -0.030(4)
    N3 0.108(7) 0.111(5) 0.032(3) -0.088(5) -0.002(4) 0.011(3)
    O5 0.068(4) 0.113(4) 0.052(3) -0.045(4) -0.015(3) 0.027(3)
    O6 0.099(5) 0.056(3) 0.047(3) -0.031(3) 0.037(3) -0.004(2)
    O7 0.149(6) 0.203(7) 0.047(3) -0.114(5) 0.000(4) 0.020(4)
    N4 0.038(2) 0.036(3) 0.048(3) 0.001(2) 0.008(2) 0.006(2)
    O8 0.0287(18) 0.035(2) 0.049(2) -0.0025(16) 0.0136(16) 0.0100(17)
    O9 0.0300(18) 0.041(2) 0.044(2) -0.0057(16) 0.0112(16) 0.0052(17)
    O10 0.081(4) 0.066(3) 0.102(4) 0.030(3) 0.019(3) 0.048(3)
    N5 0.044(3) 0.034(2) 0.040(2) -0.016(2) 0.006(2) -0.001(2)
    O11 0.037(2) 0.0297(19) 0.053(2) 0.0049(16) 0.0118(17) 0.0050(18)
    O12 0.0273(19) 0.042(2) 0.057(2) -0.0071(17) 0.0080(17) 0.0070(19)
    O13 0.099(4) 0.041(3) 0.078(3) -0.028(3) 0.014(3) 0.007(2)
loop_
    _geom_bond_atom_site_label_1
    _geom_bond_atom_site_label_2
    _geom_bond_site_symmetry_2
    _geom_bond_distance
    _geom_bond_publ_flag
    Gd1 O1 . 2.581(4) y
    Gd1 O2 . 2.336(3) y
    Gd1 O3 . 2.418(3) y
    Gd1 O4 . 2.568(3) y
    Gd1 O5 . 2.472(5) y
    Gd1 O6 . 2.458(5) y
    Gd1 O8 . 2.472(4) y
    Gd1 O9 . 2.428(4) y
    Gd1 O11 . 2.431(4) y
    Gd1 O12 . 2.520(3) y
    Cu1 O2 . 1.941(3) y
    Cu1 O3 . 1.940(3) y
    Cu1 N1 . 2.004(4) y
    Cu1 N2 . 1.960(4) y
    N1 C8 . 1.276(6) ?
    N1 C9 . 1.502(6) ?
    N2 C13 . 1.292(6) ?
    N2 C12 . 1.486(6) ?
    O1 C2 . 1.386(6) ?
    O1 C1 . 1.437(6) ?
    O2 C7 . 1.332(6) ?
    O3 C19 . 1.338(5) ?
    O4 C18 . 1.387(6) ?
    O4 C20 . 1.443(6) ?
    C1 H1A . 0.9700 ?
    C1 H1B . 0.9700 ?
    C1 H1C . 0.9700 ?
    C2 C3 . 1.381(7) ?
    C2 C7 . 1.403(7) ?
    C3 C4 . 1.406(7) ?
    C3 H3A . 0.9400 ?
    C4 C5 . 1.377(8) ?
    C4 H4A . 0.9400 ?
    C5 C6 . 1.424(7) ?
    C5 H5A . 0.9400 ?
    C6 C7 . 1.404(7) ?
    C6 C8 . 1.447(7) ?
    C8 H8A . 0.9400 ?
    C9 C10 . 1.512(9) ?
    C9 H9A . 0.9800 ?
    C9 H9B . 0.9800 ?
    C10 C11 . 1.544(9) ?
    C10 H10A . 0.9800 ?
    C10 H10B . 0.9800 ?
    C11 C12 . 1.507(8) ?
    C11 H11A . 0.9800 ?
    C11 H11B . 0.9800 ?
    C12 H12A . 0.9800 ?
    C12 H12B . 0.9800 ?
    C13 C14 . 1.436(6) ?
    C13 H13A . 0.9400 ?
    C14 C19 . 1.398(6) ?
    C14 C15 . 1.419(6) ?
    C15 C16 . 1.385(7) ?
    C15 H15A . 0.9400 ?
    C16 C17 . 1.382(7) ?
    C16 H16A . 0.9400 ?
    C17 C18 . 1.367(7) ?
    C17 H17A . 0.9400 ?
    C18 C19 . 1.417(6) ?
    C20 H20A . 0.9700 ?
    C20 H20B . 0.9700 ?
    C20 H20C . 0.9700 ?
    N3 O7 . 1.218(9) ?
    N3 O6 . 1.224(11) ?
    N3 O5 . 1.266(11) ?
    N4 O10 . 1.224(6) ?
    N4 O8 . 1.270(6) ?
    N4 O9 . 1.272(5) ?
    N5 O13 . 1.230(6) ?
    N5 O12 . 1.264(6) ?
    N5 O11 . 1.277(6) ?
loop_
    _geom_angle_atom_site_label_1
    _geom_angle_atom_site_label_2
    _geom_angle_atom_site_label_3
    _geom_angle_site_symmetry_1
    _geom_angle_site_symmetry_3
    _geom_angle
    _geom_angle_publ_flag
    O2 Gd1 O3 . . 61.77(11) ?
    O2 Gd1 O9 . . 132.81(12) ?
    O3 Gd1 O9 . . 115.90(12) ?
    O2 Gd1 O11 . . 79.02(12) ?
    O3 Gd1 O11 . . 125.29(12) ?
    O9 Gd1 O11 . . 118.72(12) ?
    O2 Gd1 O6 . . 134.1(2) ?
    O3 Gd1 O6 . . 106.44(17) ?
    O9 Gd1 O6 . . 92.9(2) ?
    O11 Gd1 O6 . . 74.10(14) ?
    O2 Gd1 O8 . . 86.60(12) ?
    O3 Gd1 O8 . . 74.26(12) ?
    O9 Gd1 O8 . . 51.97(12) ?
    O11 Gd1 O8 . . 142.79(13) ?
    O6 Gd1 O8 . . 135.51(17) ?
    O2 Gd1 O5 . . 86.1(2) ?
    O3 Gd1 O5 . . 68.18(15) ?
    O9 Gd1 O5 . . 139.5(2) ?
    O11 Gd1 O5 . . 72.88(18) ?
    O6 Gd1 O5 . . 50.8(2) ?
    O8 Gd1 O5 . . 140.55(16) ?
    O2 Gd1 O12 . . 119.60(12) ?
    O3 Gd1 O12 . . 174.12(12) ?
    O9 Gd1 O12 . . 67.83(12) ?
    O11 Gd1 O12 . . 51.51(13) ?
    O6 Gd1 O12 . . 68.33(17) ?
    O8 Gd1 O12 . . 111.26(12) ?
    O5 Gd1 O12 . . 105.99(16) ?
    O2 Gd1 O4 . . 124.51(11) ?
    O3 Gd1 O4 . . 63.05(10) ?
    O9 Gd1 O4 . . 69.79(12) ?
    O11 Gd1 O4 . . 141.89(12) ?
    O6 Gd1 O4 . . 68.24(13) ?
    O8 Gd1 O4 . . 73.61(12) ?
    O5 Gd1 O4 . . 78.95(19) ?
    O12 Gd1 O4 . . 115.88(12) ?
    O2 Gd1 O1 . . 63.16(11) ?
    O3 Gd1 O1 . . 115.29(11) ?
    O9 Gd1 O1 . . 80.71(12) ?
    O11 Gd1 O1 . . 71.65(13) ?
    O6 Gd1 O1 . . 136.28(15) ?
    O8 Gd1 O1 . . 71.23(12) ?
    O5 Gd1 O1 . . 136.5(2) ?
    O12 Gd1 O1 . . 69.26(13) ?
    O4 Gd1 O1 . . 143.41(12) ?
    O3 Cu1 O2 . . 77.94(13) ?
    O3 Cu1 N2 . . 92.82(14) ?
    O2 Cu1 N2 . . 164.02(16) ?
    O3 Cu1 N1 . . 163.09(15) ?
    O2 Cu1 N1 . . 91.16(15) ?
    N2 Cu1 N1 . . 100.54(16) ?
    O3 Cu1 Gd1 . . 41.03(9) ?
    O2 Cu1 Gd1 . . 38.50(9) ?
    N2 Cu1 Gd1 . . 133.86(11) ?
    N1 Cu1 Gd1 . . 124.78(11) ?
    C8 N1 C9 . . 113.1(4) ?
    C8 N1 Cu1 . . 122.5(3) ?
    C9 N1 Cu1 . . 124.4(3) ?
    C13 N2 C12 . . 116.1(4) ?
    C13 N2 Cu1 . . 124.1(3) ?
    C12 N2 Cu1 . . 119.7(3) ?
    C2 O1 C1 . . 117.3(4) ?
    C2 O1 Gd1 . . 116.2(3) ?
    C1 O1 Gd1 . . 126.2(3) ?
    C7 O2 Cu1 . . 124.7(3) ?
    C7 O2 Gd1 . . 124.8(3) ?
    Cu1 O2 Gd1 . . 110.36(14) ?
    C19 O3 Cu1 . . 128.0(3) ?
    C19 O3 Gd1 . . 124.8(3) ?
    Cu1 O3 Gd1 . . 107.17(14) ?
    C18 O4 C20 . . 116.3(4) ?
    C18 O4 Gd1 . . 119.9(3) ?
    C20 O4 Gd1 . . 123.7(3) ?
    O1 C1 H1A . . 109.5 ?
    O1 C1 H1B . . 109.5 ?
    H1A C1 H1B . . 109.5 ?
    O1 C1 H1C . . 109.5 ?
    H1A C1 H1C . . 109.5 ?
    H1B C1 H1C . . 109.5 ?
    C3 C2 O1 . . 124.7(4) ?
    C3 C2 C7 . . 121.7(4) ?
    O1 C2 C7 . . 113.6(4) ?
    C2 C3 C4 . . 119.5(5) ?
    C2 C3 H3A . . 120.2 ?
    C4 C3 H3A . . 120.2 ?
    C5 C4 C3 . . 119.9(5) ?
    C5 C4 H4A . . 120.0 ?
    C3 C4 H4A . . 120.0 ?
    C4 C5 C6 . . 120.8(5) ?
    C4 C5 H5A . . 119.6 ?
    C6 C5 H5A . . 119.6 ?
    C7 C6 C5 . . 119.0(5) ?
    C7 C6 C8 . . 122.4(4) ?
    C5 C6 C8 . . 118.4(5) ?
    O2 C7 C2 . . 117.9(4) ?
    O2 C7 C6 . . 123.2(4) ?
    C2 C7 C6 . . 119.0(4) ?
    N1 C8 C6 . . 127.7(4) ?
    N1 C8 H8A . . 116.2 ?
    C6 C8 H8A . . 116.2 ?
    N1 C9 C10 . . 112.6(5) ?
    N1 C9 H9A . . 109.1 ?
    C10 C9 H9A . . 109.1 ?
    N1 C9 H9B . . 109.1 ?
    C10 C9 H9B . . 109.1 ?
    H9A C9 H9B . . 107.8 ?
    C9 C10 C11 . . 112.4(5) ?
    C9 C10 H10A . . 109.1 ?
    C11 C10 H10A . . 109.1 ?
    C9 C10 H10B . . 109.1 ?
    C11 C10 H10B . . 109.1 ?
    H10A C10 H10B . . 107.9 ?
    C12 C11 C10 . . 112.8(4) ?
    C12 C11 H11A . . 109.0 ?
    C10 C11 H11A . . 109.0 ?
    C12 C11 H11B . . 109.0 ?
    C10 C11 H11B . . 109.0 ?
    H11A C11 H11B . . 107.8 ?
    N2 C12 C11 . . 110.1(4) ?
    N2 C12 H12A . . 109.6 ?
    C11 C12 H12A . . 109.6 ?
    N2 C12 H12B . . 109.6 ?
    C11 C12 H12B . . 109.6 ?
    H12A C12 H12B . . 108.2 ?
    N2 C13 C14 . . 128.4(4) ?
    N2 C13 H13A . . 115.8 ?
    C14 C13 H13A . . 115.8 ?
    C19 C14 C15 . . 119.7(4) ?
    C19 C14 C13 . . 122.7(4) ?
    C15 C14 C13 . . 117.6(4) ?
    C16 C15 C14 . . 120.5(5) ?
    C16 C15 H15A . . 119.8 ?
    C14 C15 H15A . . 119.8 ?
    C17 C16 C15 . . 119.4(5) ?
    C17 C16 H16A . . 120.3 ?
    C15 C16 H16A . . 120.3 ?
    C18 C17 C16 . . 121.1(4) ?
    C18 C17 H17A . . 119.4 ?
    C16 C17 H17A . . 119.4 ?
    C17 C18 O4 . . 125.4(4) ?
    C17 C18 C19 . . 121.2(4) ?
    O4 C18 C19 . . 113.5(4) ?
    O3 C19 C14 . . 123.5(4) ?
    O3 C19 C18 . . 118.5(4) ?
    C14 C19 C18 . . 118.1(4) ?
    O4 C20 H20A . . 109.5 ?
    O4 C20 H20B . . 109.5 ?
    H20A C20 H20B . . 109.5 ?
    O4 C20 H20C . . 109.5 ?
    H20A C20 H20C . . 109.5 ?
    H20B C20 H20C . . 109.5 ?
    O7 N3 O6 . . 123.3(10) ?
    O7 N3 O5 . . 120.4(10) ?
    O6 N3 O5 . . 116.2(6) ?
    N3 O5 Gd1 . . 95.4(5) ?
    N3 O6 Gd1 . . 97.3(5) ?
    O10 N4 O8 . . 121.1(5) ?
    O10 N4 O9 . . 123.6(5) ?
    O8 N4 O9 . . 115.3(4) ?
    N4 O8 Gd1 . . 95.1(3) ?
    N4 O9 Gd1 . . 97.2(3) ?
    O13 N5 O12 . . 122.9(5) ?
    O13 N5 O11 . . 121.3(5) ?
    O12 N5 O11 . . 115.8(4) ?
    N5 O11 Gd1 . . 98.3(3) ?
    N5 O12 Gd1 . . 94.4(3) ?
loop_
    _geom_torsion_atom_site_label_1
    _geom_torsion_atom_site_label_2
    _geom_torsion_atom_site_label_3
    _geom_torsion_atom_site_label_4
    _geom_torsion_site_symmetry_1
    _geom_torsion_site_symmetry_2
    _geom_torsion_site_symmetry_3
    _geom_torsion_site_symmetry_4
    _geom_torsion
    _geom_torsion_publ_flag
    O2 Gd1 Cu1 O3 . . . . 159.0(2) ?
    O9 Gd1 Cu1 O3 . . . . 59.78(19) ?
    O11 Gd1 Cu1 O3 . . . . -149.68(18) ?
    O6 Gd1 Cu1 O3 . . . . -73.1(2) ?
    O8 Gd1 Cu1 O3 . . . . 67.60(18) ?
    O5 Gd1 Cu1 O3 . . . . -81.8(2) ?
    O12 Gd1 Cu1 O3 . . . . -168.9(2) ?
    O4 Gd1 Cu1 O3 . . . . -5.48(18) ?
    O1 Gd1 Cu1 O3 . . . . 138.55(18) ?
    N4 Gd1 Cu1 O3 . . . . 62.47(19) ?
    N3 Gd1 Cu1 O3 . . . . -76.2(2) ?
    O3 Gd1 Cu1 O2 . . . . -159.0(2) ?
    O9 Gd1 Cu1 O2 . . . . -99.2(2) ?
    O11 Gd1 Cu1 O2 . . . . 51.3(2) ?
    O6 Gd1 Cu1 O2 . . . . 127.9(2) ?
    O8 Gd1 Cu1 O2 . . . . -91.38(19) ?
    O5 Gd1 Cu1 O2 . . . . 119.2(2) ?
    O12 Gd1 Cu1 O2 . . . . 32.1(2) ?
    O4 Gd1 Cu1 O2 . . . . -164.46(19) ?
    O1 Gd1 Cu1 O2 . . . . -20.43(19) ?
    N4 Gd1 Cu1 O2 . . . . -96.5(2) ?
    N3 Gd1 Cu1 O2 . . . . 124.9(2) ?
    O2 Gd1 Cu1 N2 . . . . 159.0(2) ?
    O3 Gd1 Cu1 N2 . . . . 0.0(2) ?
    O9 Gd1 Cu1 N2 . . . . 59.8(2) ?
    O11 Gd1 Cu1 N2 . . . . -149.64(19) ?
    O6 Gd1 Cu1 N2 . . . . -73.1(2) ?
    O8 Gd1 Cu1 N2 . . . . 67.64(18) ?
    O5 Gd1 Cu1 N2 . . . . -81.7(2) ?
    O12 Gd1 Cu1 N2 . . . . -168.8(2) ?
    O4 Gd1 Cu1 N2 . . . . -5.44(18) ?
    O1 Gd1 Cu1 N2 . . . . 138.59(18) ?
    N4 Gd1 Cu1 N2 . . . . 62.51(19) ?
    N3 Gd1 Cu1 N2 . . . . -76.1(2) ?
    O2 Gd1 Cu1 N1 . . . . -33.5(2) ?
    O3 Gd1 Cu1 N1 . . . . 167.5(2) ?
    O9 Gd1 Cu1 N1 . . . . -132.7(2) ?
    O11 Gd1 Cu1 N1 . . . . 17.83(18) ?
    O6 Gd1 Cu1 N1 . . . . 94.39(19) ?
    O8 Gd1 Cu1 N1 . . . . -124.89(17) ?
    O5 Gd1 Cu1 N1 . . . . 85.7(2) ?
    O12 Gd1 Cu1 N1 . . . . -1.4(2) ?
    O4 Gd1 Cu1 N1 . . . . 162.03(17) ?
    O1 Gd1 Cu1 N1 . . . . -53.95(17) ?
    N4 Gd1 Cu1 N1 . . . . -130.02(18) ?
    N3 Gd1 Cu1 N1 . . . . 91.3(2) ?
    O3 Cu1 N1 C8 . . . . 70.4(7) ?
    O2 Cu1 N1 C8 . . . . 21.1(4) ?
    N2 Cu1 N1 C8 . . . . -147.9(4) ?
    Gd1 Cu1 N1 C8 . . . . 41.2(4) ?
    O3 Cu1 N1 C9 . . . . -108.1(6) ?
    O2 Cu1 N1 C9 . . . . -157.4(4) ?
    N2 Cu1 N1 C9 . . . . 33.6(4) ?
    Gd1 Cu1 N1 C9 . . . . -137.3(4) ?
    O3 Cu1 N2 C13 . . . . -4.2(4) ?
    O2 Cu1 N2 C13 . . . . 49.9(7) ?
    N1 Cu1 N2 C13 . . . . -173.7(4) ?
    Gd1 Cu1 N2 C13 . . . . -4.2(5) ?
    O3 Cu1 N2 C12 . . . . 178.8(4) ?
    O2 Cu1 N2 C12 . . . . -127.2(5) ?
    N1 Cu1 N2 C12 . . . . 9.2(4) ?
    Gd1 Cu1 N2 C12 . . . . 178.8(3) ?
    O2 Gd1 O1 C2 . . . . 16.4(3) ?
    O3 Gd1 O1 C2 . . . . 50.7(3) ?
    O9 Gd1 O1 C2 . . . . 165.1(3) ?
    O11 Gd1 O1 C2 . . . . -70.4(3) ?
    O6 Gd1 O1 C2 . . . . -110.5(4) ?
    O8 Gd1 O1 C2 . . . . 112.2(3) ?
    O5 Gd1 O1 C2 . . . . -33.6(4) ?
    O12 Gd1 O1 C2 . . . . -125.2(3) ?
    O4 Gd1 O1 C2 . . . . 128.9(3) ?
    N4 Gd1 O1 C2 . . . . 138.9(3) ?
    N3 Gd1 O1 C2 . . . . -73.1(5) ?
    O2 Gd1 O1 C1 . . . . -170.3(5) ?
    O3 Gd1 O1 C1 . . . . -135.9(5) ?
    O9 Gd1 O1 C1 . . . . -21.6(5) ?
    O11 Gd1 O1 C1 . . . . 103.0(5) ?
    O6 Gd1 O1 C1 . . . . 62.8(6) ?
    O8 Gd1 O1 C1 . . . . -74.5(5) ?
    O5 Gd1 O1 C1 . . . . 139.7(5) ?
    O12 Gd1 O1 C1 . . . . 48.1(5) ?
    O4 Gd1 O1 C1 . . . . -57.8(5) ?
    N4 Gd1 O1 C1 . . . . -47.8(5) ?
    N3 Gd1 O1 C1 . . . . 100.3(6) ?
    O3 Cu1 O2 C7 . . . . 161.6(4) ?
    N2 Cu1 O2 C7 . . . . 105.9(6) ?
    N1 Cu1 O2 C7 . . . . -31.4(4) ?
    Gd1 Cu1 O2 C7 . . . . 175.6(5) ?
    O3 Cu1 O2 Gd1 . . . . -13.93(15) ?
    N2 Cu1 O2 Gd1 . . . . -69.7(6) ?
    N1 Cu1 O2 Gd1 . . . . 153.03(17) ?
    O3 Gd1 O2 C7 . . . . -163.2(4) ?
    O9 Gd1 O2 C7 . . . . -62.9(4) ?
    O11 Gd1 O2 C7 . . . . 56.3(4) ?
    O6 Gd1 O2 C7 . . . . 111.0(4) ?
    O8 Gd1 O2 C7 . . . . -89.2(4) ?
    O5 Gd1 O2 C7 . . . . 129.6(4) ?
    O12 Gd1 O2 C7 . . . . 23.4(4) ?
    O4 Gd1 O2 C7 . . . . -156.6(3) ?
    O1 Gd1 O2 C7 . . . . -18.6(3) ?
    N4 Gd1 O2 C7 . . . . -79.8(4) ?
    N3 Gd1 O2 C7 . . . . 123.0(4) ?
    O3 Gd1 O2 Cu1 . . . . 12.39(14) ?
    O9 Gd1 O2 Cu1 . . . . 112.66(18) ?
    O11 Gd1 O2 Cu1 . . . . -128.16(19) ?
    O6 Gd1 O2 Cu1 . . . . -73.4(2) ?
    O8 Gd1 O2 Cu1 . . . . 86.33(17) ?
    O5 Gd1 O2 Cu1 . . . . -54.9(2) ?
    O12 Gd1 O2 Cu1 . . . . -161.09(14) ?
    O4 Gd1 O2 Cu1 . . . . 18.9(2) ?
    O1 Gd1 O2 Cu1 . . . . 157.0(2) ?
    N4 Gd1 O2 Cu1 . . . . 95.71(18) ?
    N3 Gd1 O2 Cu1 . . . . -61.4(2) ?
    O2 Cu1 O3 C19 . . . . -168.8(4) ?
    N2 Cu1 O3 C19 . . . . -2.0(4) ?
    N1 Cu1 O3 C19 . . . . 140.3(5) ?
    Gd1 Cu1 O3 C19 . . . . 178.0(4) ?
    O2 Cu1 O3 Gd1 . . . . 13.20(14) ?
    N2 Cu1 O3 Gd1 . . . . -179.97(16) ?
    N1 Cu1 O3 Gd1 . . . . -37.6(6) ?
    O2 Gd1 O3 C19 . . . . 169.8(4) ?
    O9 Gd1 O3 C19 . . . . 43.1(4) ?
    O11 Gd1 O3 C19 . . . . -140.4(3) ?
    O6 Gd1 O3 C19 . . . . -58.5(4) ?
    O8 Gd1 O3 C19 . . . . 75.1(3) ?
    O5 Gd1 O3 C19 . . . . -92.6(4) ?
    O4 Gd1 O3 C19 . . . . -4.2(3) ?
    O1 Gd1 O3 C19 . . . . 134.9(3) ?
    N4 Gd1 O3 C19 . . . . 58.2(3) ?
    N3 Gd1 O3 C19 . . . . -73.9(4) ?
    O2 Gd1 O3 Cu1 . . . . -12.16(13) ?
    O9 Gd1 O3 Cu1 . . . . -138.80(14) ?
    O11 Gd1 O3 Cu1 . . . . 37.7(2) ?
    O6 Gd1 O3 Cu1 . . . . 119.6(2) ?
    O8 Gd1 O3 Cu1 . . . . -106.83(17) ?
    O5 Gd1 O3 Cu1 . . . . 85.5(2) ?
    O4 Gd1 O3 Cu1 . . . . 173.9(2) ?
    O1 Gd1 O3 Cu1 . . . . -47.02(19) ?
    N4 Gd1 O3 Cu1 . . . . -123.76(16) ?
    N3 Gd1 O3 Cu1 . . . . 104.2(3) ?
    O2 Gd1 O4 C18 . . . . -1.2(4) ?
    O3 Gd1 O4 C18 . . . . 5.2(3) ?
    O9 Gd1 O4 C18 . . . . -130.0(3) ?
    O11 Gd1 O4 C18 . . . . 118.9(3) ?
    O6 Gd1 O4 C18 . . . . 128.2(4) ?
    O8 Gd1 O4 C18 . . . . -75.1(3) ?
    O5 Gd1 O4 C18 . . . . 76.2(3) ?
    O12 Gd1 O4 C18 . . . . 178.8(3) ?
    O1 Gd1 O4 C18 . . . . -91.6(4) ?
    N4 Gd1 O4 C18 . . . . -102.1(3) ?
    N3 Gd1 O4 C18 . . . . 101.7(4) ?
    O2 Gd1 O4 C20 . . . . -178.1(4) ?
    O3 Gd1 O4 C20 . . . . -171.7(5) ?
    O9 Gd1 O4 C20 . . . . 53.2(5) ?
    O11 Gd1 O4 C20 . . . . -58.0(5) ?
    O6 Gd1 O4 C20 . . . . -48.6(5) ?
    O8 Gd1 O4 C20 . . . . 108.0(5) ?
    O5 Gd1 O4 C20 . . . . -100.7(5) ?
    O12 Gd1 O4 C20 . . . . 1.9(5) ?
    O1 Gd1 O4 C20 . . . . 91.5(5) ?
    N4 Gd1 O4 C20 . . . . 81.0(5) ?
    N3 Gd1 O4 C20 . . . . -75.2(5) ?
    C1 O1 C2 C3 . . . . -9.8(8) ?
    Gd1 O1 C2 C3 . . . . 164.2(4) ?
    C1 O1 C2 C7 . . . . 172.0(5) ?
    Gd1 O1 C2 C7 . . . . -14.0(5) ?
    O1 C2 C3 C4 . . . . -177.4(5) ?
    C7 C2 C3 C4 . . . . 0.7(8) ?
    C2 C3 C4 C5 . . . . -0.3(8) ?
    C3 C4 C5 C6 . . . . -1.3(8) ?
    C4 C5 C6 C7 . . . . 2.5(8) ?
    C4 C5 C6 C8 . . . . 177.4(5) ?
    Cu1 O2 C7 C2 . . . . -155.9(3) ?
    Gd1 O2 C7 C2 . . . . 19.0(6) ?
    Cu1 O2 C7 C6 . . . . 24.1(6) ?
    Gd1 O2 C7 C6 . . . . -160.9(3) ?
    C3 C2 C7 O2 . . . . -179.4(4) ?
    O1 C2 C7 O2 . . . . -1.1(6) ?
    C3 C2 C7 C6 . . . . 0.5(7) ?
    O1 C2 C7 C6 . . . . 178.8(4) ?
    C5 C6 C7 O2 . . . . 177.8(4) ?
    C8 C6 C7 O2 . . . . 3.2(7) ?
    C5 C6 C7 C2 . . . . -2.1(7) ?
    C8 C6 C7 C2 . . . . -176.8(4) ?
    C9 N1 C8 C6 . . . . 174.9(5) ?
    Cu1 N1 C8 C6 . . . . -3.7(7) ?
    C7 C6 C8 N1 . . . . -14.0(8) ?
    C5 C6 C8 N1 . . . . 171.3(5) ?
    C8 N1 C9 C10 . . . . -162.0(5) ?
    Cu1 N1 C9 C10 . . . . 16.6(7) ?
    N1 C9 C10 C11 . . . . -92.0(6) ?
    C9 C10 C11 C12 . . . . 48.1(7) ?
    C13 N2 C12 C11 . . . . 99.6(5) ?
    Cu1 N2 C12 C11 . . . . -83.1(5) ?
    C10 C11 C12 N2 . . . . 59.9(6) ?
    C12 N2 C13 C14 . . . . -175.3(5) ?
    Cu1 N2 C13 C14 . . . . 7.6(7) ?
    N2 C13 C14 C19 . . . . -4.1(7) ?
    N2 C13 C14 C15 . . . . 175.6(5) ?
    C19 C14 C15 C16 . . . . 1.3(7) ?
    C13 C14 C15 C16 . . . . -178.5(4) ?
    C14 C15 C16 C17 . . . . 0.8(7) ?
    C15 C16 C17 C18 . . . . -1.5(7) ?
    C16 C17 C18 O4 . . . . 180.0(5) ?
    C16 C17 C18 C19 . . . . 0.2(7) ?
    C20 O4 C18 C17 . . . . -8.6(7) ?
    Gd1 O4 C18 C17 . . . . 174.3(4) ?
    C20 O4 C18 C19 . . . . 171.2(5) ?
    Gd1 O4 C18 C19 . . . . -5.9(5) ?
    Cu1 O3 C19 C14 . . . . 5.4(6) ?
    Gd1 O3 C19 C14 . . . . -176.9(3) ?
    Cu1 O3 C19 C18 . . . . -174.7(3) ?
    Gd1 O3 C19 C18 . . . . 2.9(5) ?
    C15 C14 C19 O3 . . . . 177.3(4) ?
    C13 C14 C19 O3 . . . . -3.0(7) ?
    C15 C14 C19 C18 . . . . -2.5(6) ?
    C13 C14 C19 C18 . . . . 177.2(4) ?
    C17 C18 C19 O3 . . . . -178.0(4) ?
    O4 C18 C19 O3 . . . . 2.2(6) ?
    C17 C18 C19 C14 . . . . 1.9(7) ?
    O4 C18 C19 C14 . . . . -178.0(4) ?
    O7 N3 O5 Gd1 . . . . -177.0(8) ?
    O6 N3 O5 Gd1 . . . . 5.4(7) ?
    O2 Gd1 O5 N3 . . . . -166.0(5) ?
    O3 Gd1 O5 N3 . . . . 132.9(5) ?
    O9 Gd1 O5 N3 . . . . 28.1(6) ?
    O11 Gd1 O5 N3 . . . . -86.3(5) ?
    O6 Gd1 O5 N3 . . . . -3.1(4) ?
    O8 Gd1 O5 N3 . . . . 114.1(4) ?
    O12 Gd1 O5 N3 . . . . -46.3(5) ?
    O4 Gd1 O5 N3 . . . . 67.7(5) ?
    O1 Gd1 O5 N3 . . . . -122.8(5) ?
    N4 Gd1 O5 N3 . . . . 70.5(5) ?
    O7 N3 O6 Gd1 . . . . 177.0(8) ?
    O5 N3 O6 Gd1 . . . . -5.5(8) ?
    O2 Gd1 O6 N3 . . . . 27.4(5) ?
    O3 Gd1 O6 N3 . . . . -39.0(5) ?
    O9 Gd1 O6 N3 . . . . -157.0(4) ?
    O11 Gd1 O6 N3 . . . . 83.9(5) ?
    O8 Gd1 O6 N3 . . . . -123.0(5) ?
    O5 Gd1 O6 N3 . . . . 3.2(5) ?
    O12 Gd1 O6 N3 . . . . 138.2(5) ?
    O4 Gd1 O6 N3 . . . . -90.2(5) ?
    O1 Gd1 O6 N3 . . . . 123.4(4) ?
    N4 Gd1 O6 N3 . . . . -141.5(4) ?
    O10 N4 O8 Gd1 . . . . 171.6(5) ?
    O9 N4 O8 Gd1 . . . . -6.9(5) ?
    O2 Gd1 O8 N4 . . . . 159.8(3) ?
    O3 Gd1 O8 N4 . . . . -138.6(3) ?
    O9 Gd1 O8 N4 . . . . 4.2(3) ?
    O11 Gd1 O8 N4 . . . . 92.9(3) ?
    O6 Gd1 O8 N4 . . . . -41.0(4) ?
    O5 Gd1 O8 N4 . . . . -120.5(4) ?
    O12 Gd1 O8 N4 . . . . 39.2(3) ?
    O4 Gd1 O8 N4 . . . . -72.7(3) ?
    O1 Gd1 O8 N4 . . . . 97.0(3) ?
    N3 Gd1 O8 N4 . . . . -77.8(5) ?
    O10 N4 O9 Gd1 . . . . -171.4(5) ?
    O8 N4 O9 Gd1 . . . . 7.1(5) ?
    O2 Gd1 O9 N4 . . . . -38.4(4) ?
    O3 Gd1 O9 N4 . . . . 36.1(3) ?
    O11 Gd1 O9 N4 . . . . -140.6(3) ?
    O6 Gd1 O9 N4 . . . . 146.0(3) ?
    O8 Gd1 O9 N4 . . . . -4.2(3) ?
    O5 Gd1 O9 N4 . . . . 122.3(3) ?
    O12 Gd1 O9 N4 . . . . -148.8(3) ?
    O4 Gd1 O9 N4 . . . . 80.5(3) ?
    O1 Gd1 O9 N4 . . . . -77.5(3) ?
    N3 Gd1 O9 N4 . . . . 135.5(3) ?
    O13 N5 O11 Gd1 . . . . 179.4(5) ?
    O12 N5 O11 Gd1 . . . . -0.7(5) ?
    O2 Gd1 O11 N5 . . . . -142.4(3) ?
    O3 Gd1 O11 N5 . . . . 174.3(3) ?
    O9 Gd1 O11 N5 . . . . -9.3(3) ?
    O6 Gd1 O11 N5 . . . . 75.1(3) ?
    O8 Gd1 O11 N5 . . . . -73.2(4) ?
    O5 Gd1 O11 N5 . . . . 128.2(3) ?
    O12 Gd1 O11 N5 . . . . 0.4(3) ?
    O4 Gd1 O11 N5 . . . . 84.1(3) ?
    O1 Gd1 O11 N5 . . . . -77.3(3) ?
    N4 Gd1 O11 N5 . . . . -33.3(4) ?
    N3 Gd1 O11 N5 . . . . 101.1(4) ?
    O13 N5 O12 Gd1 . . . . -179.4(5) ?
    O11 N5 O12 Gd1 . . . . 0.7(4) ?
    O2 Gd1 O12 N5 . . . . 42.6(3) ?
    O9 Gd1 O12 N5 . . . . 170.3(3) ?
    O11 Gd1 O12 N5 . . . . -0.4(3) ?
    O6 Gd1 O12 N5 . . . . -86.9(3) ?
    O8 Gd1 O12 N5 . . . . 141.1(3) ?
    O5 Gd1 O12 N5 . . . . -52.2(4) ?
    O4 Gd1 O12 N5 . . . . -137.4(3) ?
    O1 Gd1 O12 N5 . . . . 82.2(3) ?
    N4 Gd1 O12 N5 . . . . 157.2(3) ?
    N3 Gd1 O12 N5 . . . . -70.6(4) ?
data_global
_journal_date_recd_electronic     2010-02-16
_journal_date_accepted     2010-04-21
_journal_name_full     'Acta Crystallographica, Section E'
_journal_year     2010
_journal_volume     66
_journal_issue      5
_journal_page_first     m576
_journal_page_last     m577
_journal_paper_category     QM
_journal_coeditor_code     HY2285
loop_
    _publ_contact_author_name
    _publ_contact_author_address
    _publ_contact_author_email
    _publ_contact_author_fax
    _publ_contact_author_phone
    'Richard A. Jones'
;
Department of Chemistry & Biochemistry
The University of Texas at Austin
1 University Station A5300
Austin, TX 78712-0165
USA
;
 'rajones@mail.utexas.edu' '001 512 4718696' '001 512 4711706'
    'Bradley J. Holliday'
;
Department of Chemistry & Biochemistry
The University of Texas at Austin
1 University Station A5300
Austin, TX 78712-0165
USA
;
 'bholliday@cm.utexas.edu' '001 512 4718696' '001 512 4711706'
_publ_section_title
;\
{\m-6,6'-Dimethoxy-2,2'-[butane-1,4-diylbis(nitrilomethylidyne)]diphenolato-1:\
2\k^8^<i>O</i>^6^,<i>O</i>^1^,<i>O</i>^1'^,<i>O</i>^6'^:<i>O</i>^1^,\
<i>N</i>,<i>N</i>',<i>O</i>^1'^}tris(nitrato-1\k^2^<i>O</i>,<i>O</i>')\
copper(II)gadolinium(III)
;
loop_
    _publ_author_name
    _publ_author_footnote
    _publ_author_address
    'Chan, Christopher' .
;
Department of Chemistry & Biochemistry
The University of Texas at Austin
1 University Station A5300
Austin, TX 78712-0165
USA
;
    'Yang, Xiaoping' .
;
Department of Chemistry & Biochemistry
The University of Texas at Austin
1 University Station A5300
Austin, TX 78712-0165
USA
;
    'Jones, Richard A.' .
;
Department of Chemistry & Biochemistry
The University of Texas at Austin
1 University Station A5300
Austin, TX 78712-0165
USA
;
    'Holliday, Bradley J.' .
;
Department of Chemistry & Biochemistry
The University of Texas at Austin
1 University Station A5300
Austin, TX 78712-0165
USA
;
    'Stanley, Julie M.' .
;
Department of Chemistry & Biochemistry
The University of Texas at Austin
1 University Station A5300
Austin, TX 78712-0165
USA
;
