# Supplementary material for: {μ-6,6′-Dimeth­oxy-2,2′-[butane-1,4-diylbis(nitrilo­methyl­idyne)]diphenolato-1:2κ8 O 6,O 1,O 1′,O 6′:O 1,N,N′,O 1′}tris­(nitrato-1κ2 O,O′)copper(II)gadolinium(III)
Source: Acta Crystallogr Sect E Struct Rep Online. 2010 Apr 28;66(Pt 5):m576–7. doi: 10.1107/S1600536810014716 (PMC2979116; doi:10.1107/S1600536810014716)
Supplement: Supplementary file 2 [file e-66-0m576-Isup2.hkl]

# 
# h,k,l, Fc-squared, Fo-squared, sigma(Fo-squared) and status flag 
# 
data_I
_shelx_title ' Yang in P2(1)/n' 
_shelx_refln_list_code          4 
_shelx_F_calc_maximum      313.71 
_exptl_crystal_F_000      1496.00 
_reflns_d_resolution_high  0.8409 
 
loop_ 
 _symmetry_equiv_pos_as_xyz 
 'x, y, z' 
 '-x+1/2, y+1/2, -z+1/2' 
 '-x, -y, -z' 
 'x-1/2, -y-1/2, z-1/2' 
 
_cell_length_a    11.7948 
_cell_length_b    14.7303 
_cell_length_c    14.8920 
_cell_angle_alpha  90.000 
_cell_angle_beta  100.577 
_cell_angle_gamma  90.000 
 
_shelx_F_squared_multiplier     1.000 
 
loop_ 
 _refln_index_h 
 _refln_index_k 
 _refln_index_l 
 _refln_F_squared_calc 
 _refln_F_squared_meas 
 _refln_F_squared_sigma 
 _refln_observed_status 
   2   0   0    61978.37    71619.84    568.46 o 
   4   0   0    22231.59    25069.07    214.54 o 
   6   0   0    63483.23    70615.10    927.47 o 
   8   0   0     5655.09     5538.75    139.08 o 
  10   0   0    26576.22    32930.95   3812.17 o 
  12   0   0     1398.47     1233.13     66.85 o 
   1   1   0     1342.32      721.07     51.29 o 
   2   1   0     1111.38     1048.29     21.39 o 
   3   1   0       19.61       65.02      8.95 o 
   4   1   0    23098.64    22929.98    294.65 o 
   5   1   0      158.33      191.05     18.28 o 
   6   1   0       59.15      159.53     22.92 o 
   7   1   0       30.80       64.66     14.05 o 
   8   1   0    16504.52    18191.82    671.84 o 
   9   1   0     2527.45     2483.73     64.92 o 
  10   1   0     7044.23     7027.27    173.04 o 
  11   1   0      285.28      346.13     40.79 o 
  12   1   0     3221.46     3247.46     88.90 o 
  13   1   0        4.01       27.81     12.19 o 
   1   2   0     3617.96     3441.23     54.66 o 
   2   2   0    43262.11    47986.16    793.44 o 
   3   2   0      330.89      449.52     13.05 o 
   4   2   0    39967.63    41831.14    275.43 o 
   5   2   0      179.47      153.75     23.14 o 
   6   2   0    43247.60    48593.11    528.03 o 
   7   2   0      264.90      349.13     37.61 o 
   8   2   0     2519.70     2473.46     80.92 o 
   9   2   0        8.23        1.76      6.71 o 
  10   2   0     8456.32     8549.57    314.66 o 
  11   2   0       47.12       77.67     24.38 o 
  12   2   0     1679.42     1785.05    102.82 o 
  13   2   0       13.12        5.22     11.27 o 
   1   3   0       53.40      144.16      6.74 o 
   2   3   0    20506.59    19368.99    184.65 o 
   3   3   0     6383.01     5758.42     83.08 o 
   4   3   0    23389.39    22566.38    267.69 o 
   5   3   0     2787.97     3262.59     63.69 o 
   6   3   0     3829.58     3897.28     73.44 o 
   7   3   0     1919.89     2022.88     87.33 o 
   8   3   0     7587.09     8755.03    412.52 o 
   9   3   0     1258.06     1319.06     62.56 o 
  10   3   0     2793.20     2738.60     98.28 o 
  11   3   0        1.81       -4.59      9.49 o 
  12   3   0     1918.27     1780.47     90.47 o 
  13   3   0      115.87      145.63     24.72 o 
   0   4   0    41406.24    41937.02    658.51 o 
   1   4   0     1052.76     1069.36     32.90 o 
   2   4   0    12828.16    13163.81    177.01 o 
   3   4   0    11177.89    11719.28    163.07 o 
   4   4   0    31802.39    32060.77    219.39 o 
   5   4   0     1302.77     1202.27     35.41 o 
   6   4   0    11493.03    10937.51    181.28 o 
   7   4   0      466.64      356.60     26.84 o 
   8   4   0     5784.40     5530.98    137.15 o 
   9   4   0      271.01      293.62     33.67 o 
  10   4   0    17958.56    19242.86    302.80 o 
  11   4   0       16.99       41.74      8.64 o 
  12   4   0      767.64      710.92     82.49 o 
  13   4   0       11.05        1.47     16.27 o 
   1   5   0      312.29      324.89     13.33 o 
   2   5   0      746.29      899.07     55.56 o 
   3   5   0     1114.04     1090.43     95.49 o 
   4   5   0    12253.17    12036.05    205.34 o 
   5   5   0     1616.56     1786.96     47.92 o 
   6   5   0      200.58      278.80     21.72 o 
   7   5   0     1676.77     1541.16     46.30 o 
   8   5   0    11641.03    11715.28    358.38 o 
   9   5   0       69.34      101.72     13.06 o 
  10   5   0     3813.59     3988.09    129.32 o 
  11   5   0      197.67      262.28     36.43 o 
  12   5   0     1689.64     1546.54    112.98 o 
  13   5   0      654.67      781.96    101.93 o 
   0   6   0    58180.21    60741.50    478.59 o 
   1   6   0     2112.34     2005.89     40.03 o 
   2   6   0    30804.39    33385.18    508.00 o 
   3   6   0     3397.67     3358.95     56.67 o 
   4   6   0    58291.86    64574.02    609.36 o 
   5   6   0     1435.51     1412.16     39.13 o 
   6   6   0    16612.31    16995.91    200.68 o 
   7   6   0       16.51       26.48      6.53 o 
   8   6   0     9925.69     9696.90    219.67 o 
   9   6   0      828.87      866.02     97.40 o 
  10   6   0    17080.99    18047.41    430.07 o 
  11   6   0        1.38      -11.30     15.49 o 
  12   6   0     1289.51     1168.83     99.48 o 
   1   7   0      339.24      357.72     18.44 o 
   2   7   0       99.87      100.79     18.17 o 
   3   7   0      643.01      606.10     29.13 o 
   4   7   0    10339.94    10437.43    174.38 o 
   5   7   0     1280.54     1126.77     36.64 o 
   6   7   0      849.25      903.01     38.51 o 
   7   7   0      102.64      150.50     15.72 o 
   8   7   0     8007.48     7845.78    156.46 o 
   9   7   0      599.57      672.03     53.78 o 
  10   7   0     3171.40     2857.30    134.64 o 
  11   7   0     3095.08     2878.21    132.08 o 
  12   7   0     2472.19     2599.18    107.52 o 
   0   8   0    42930.46    45116.65    628.53 o 
   1   8   0      612.10      488.17     27.14 o 
   2   8   0    23351.00    25733.51    513.59 o 
   3   8   0     3555.42     3407.17     44.98 o 
   4   8   0    26260.41    28364.90    489.77 o 
   5   8   0      805.66      735.95     28.80 o 
   6   8   0    18302.62    19239.88    303.16 o 
   7   8   0     1538.10     1439.27     50.94 o 
   8   8   0     7607.20     7612.22    227.56 o 
   9   8   0      363.32      438.31     62.68 o 
  10   8   0     4946.87     5055.59    162.33 o 
  11   8   0      472.62      519.66     76.36 o 
  12   8   0      620.05      441.97     69.47 o 
   1   9   0      561.08      554.00     27.88 o 
   2   9   0      424.47      354.44     37.26 o 
   3   9   0     3077.15     2889.58     73.90 o 
   4   9   0     5182.49     4732.11    121.52 o 
   5   9   0      188.13      281.22     30.31 o 
   6   9   0      265.70      276.29     44.87 o 
   7   9   0      687.59      835.01     65.15 o 
   8   9   0     3951.77     3611.94    118.82 o 
   9   9   0     1491.04     1516.47     56.56 o 
  10   9   0     3353.29     3409.89    169.41 o 
  11   9   0      756.13      762.32     86.99 o 
   0  10   0    34746.97    38423.32    882.07 o 
   1  10   0      486.58      447.77     23.77 o 
   2  10   0    20686.88    23265.38    311.17 o 
   3  10   0     8218.78     8066.12    213.50 o 
   4  10   0    15699.99    16517.80    239.29 o 
   5  10   0     5127.02     5448.90    146.85 o 
   6  10   0    11243.80    11757.77    229.26 o 
   7  10   0     3221.89     3144.72    106.87 o 
   8  10   0     2832.18     2650.33    104.86 o 
   9  10   0       48.04       44.16      9.66 o 
  10  10   0     6410.73     6318.68    232.62 o 
  11  10   0       99.57       93.73     25.25 o 
   1  11   0     3545.83     3838.55    117.91 o 
   2  11   0      358.85      331.21     54.30 o 
   3  11   0      780.18      783.38     75.10 o 
   4  11   0      202.24       78.58     32.93 o 
   5  11   0        1.21       26.67     16.87 o 
   6  11   0     2444.46     2457.28    112.26 o 
   7  11   0        3.86       25.28     11.49 o 
   8  11   0     2934.09     2784.64    106.68 o 
   9  11   0     1338.59     1419.95    103.99 o 
  10  11   0     3465.11     3383.39    138.29 o 
   0  12   0    25031.62    27439.91    647.41 o 
   1  12   0      187.07      146.23     20.36 o 
   2  12   0    10620.20    12198.81    233.39 o 
   3  12   0     1315.78     1194.46     33.63 o 
   4  12   0    15982.22    17806.69    332.08 o 
   5  12   0       52.60       -0.16     18.90 o 
   6  12   0    10055.78    10555.78    268.08 o 
   7  12   0      186.17      165.41     22.36 o 
   8  12   0     4186.04     4324.48    172.23 o 
   9  12   0       12.63       16.03     10.62 o 
  10  12   0     4154.21     3808.56    164.07 o 
   1  13   0     3771.49     4159.91    127.67 o 
   2  13   0       27.24       29.05     10.96 o 
   3  13   0      479.88      588.75     82.99 o 
   4  13   0     2339.61     2141.23     78.00 o 
   5  13   0      197.82      236.44     34.11 o 
   6  13   0     1386.19     1318.03     93.05 o 
   7  13   0     2342.41     2402.32    114.06 o 
   8  13   0      797.67      790.99     91.34 o 
   9  13   0      292.07      415.81     59.47 o 
   0  14   0     4946.84     5412.67    196.98 o 
   1  14   0       15.59        4.22     10.98 o 
   2  14   0    10727.15    12438.36    257.68 o 
   3  14   0      856.99      769.49     34.12 o 
   4  14   0     7630.29     8142.34    246.54 o 
   5  14   0     1496.88     1539.77     93.39 o 
   6  14   0     5251.89     5352.34    160.29 o 
   7  14   0     1712.61     1704.81     66.20 o 
   8  14   0     4367.48     4548.86    172.71 o 
   1  15   0     1149.94     1281.80     56.71 o 
   2  15   0       27.82       37.22     11.40 o 
   3  15   0      311.81      352.29     41.62 o 
   4  15   0      392.57      388.37     45.66 o 
   5  15   0        3.29       32.05     26.04 o 
   6  15   0     1035.43      994.97     63.83 o 
   7  15   0      645.23      627.29     84.76 o 
   0  16   0     3569.48     4013.20    192.31 o 
   1  16   0        0.59        1.67      9.68 o 
   2  16   0     6282.60     6910.52    222.63 o 
   3  16   0       43.81       27.05      8.19 o 
   4  16   0     2716.89     2628.86    102.72 o 
   5  16   0      676.91      775.58     85.53 o 
   1  17   0      423.40      474.63     53.77 o 
   2  17   0      588.75      658.89    104.18 o 
   3  17   0      350.80      406.26     48.13 o 
 -13   0   1      116.98      141.08     26.58 o 
 -11   0   1     4795.40     5149.98    190.10 o 
  -9   0   1     2449.27     2326.80     87.55 o 
  -7   0   1     1244.90     1551.35     65.00 o 
  -5   0   1      214.69      186.22     26.50 o 
  -3   0   1    33344.11    34024.01    537.17 o 
  -1   0   1      696.89       14.67     20.29 o 
   3   0   1       47.16      124.87     21.24 o 
   5   0   1     7177.65     7288.23    153.52 o 
   7   0   1    24190.76    24918.33    461.19 o 
   9   0   1     1378.56     1212.51     69.56 o 
  11   0   1    29176.28    32724.68   1182.91 o 
  13   0   1     5681.87     5615.56    214.05 o 
 -13   1   1    11392.85    11928.59    769.04 o 
 -12   1   1       20.93      -11.79     13.29 o 
 -11   1   1     9006.22     9852.01    207.37 o 
 -10   1   1     3160.79     3574.09    193.74 o 
  -9   1   1     3053.53     3065.39     80.47 o 
  -8   1   1     1144.89     1063.01     37.42 o 
  -7   1   1    75363.62    83347.85   1035.50 o 
  -6   1   1      122.06      169.34     26.22 o 
  -5   1   1    33339.75    36283.24    494.32 o 
  -4   1   1       50.33       50.21      8.47 o 
  -3   1   1    43965.02    47713.61    774.72 o 
  -2   1   1      752.53      764.25     16.35 o 
   1   1   1    36381.07    39680.13    432.18 o 
   2   1   1     9888.10     9735.50    118.98 o 
   3   1   1    28434.44    30362.01    175.22 o 
   4   1   1      340.18      316.70     13.08 o 
   5   1   1    26493.71    30676.19    190.29 o 
   6   1   1        0.68       -9.54     17.90 o 
   7   1   1    32426.21    34328.75    504.91 o 
   8   1   1     1038.62     1023.52     46.74 o 
   9   1   1      459.33      428.36     35.23 o 
  10   1   1      774.63      911.96     97.66 o 
  11   1   1      573.55      558.78     65.69 o 
  12   1   1      675.88      578.65     60.77 o 
  13   1   1     2788.25     2936.11    110.72 o 
 -13   2   1      218.45      209.66     26.46 o 
 -12   2   1       40.10       32.45     10.01 o 
 -11   2   1     5272.84     6336.79    437.53 o 
 -10   2   1      113.94      118.44     19.38 o 
  -9   2   1      396.49      400.21    103.02 o 
  -8   2   1        0.64       11.89     18.38 o 
  -7   2   1     1350.43     1322.61    102.77 o 
  -6   2   1      916.45      798.30     36.71 o 
  -5   2   1     5789.77     7036.38    121.96 o 
  -4   2   1       34.99       52.91      8.28 o 
  -3   2   1    15566.15    15113.05    247.63 o 
  -2   2   1     1096.70     1266.43     28.78 o 
  -1   2   1     2703.18     2684.15     32.81 o 
   0   2   1     1228.12     1099.09     27.00 o 
   1   2   1    28045.70    28947.04    298.66 o 
   2   2   1        0.63       11.03     15.01 o 
   3   2   1     2179.73     2184.79     49.74 o 
   4   2   1      353.82      270.36     16.33 o 
   5   2   1     8204.00     8958.69    133.15 o 
   6   2   1     1047.40     1091.06     67.80 o 
   7   2   1    25068.21    26272.72    437.78 o 
   8   2   1       55.41       53.92     11.06 o 
   9   2   1     3667.40     3561.80     87.06 o 
  10   2   1      151.04      120.50     14.17 o 
  11   2   1    11428.39    11928.23    337.82 o 
  12   2   1       64.43       61.24      9.43 o 
  13   2   1     4376.13     4876.30    316.23 o 
 -13   3   1     8465.13     9047.41    420.29 o 
 -12   3   1       47.37       52.69      7.81 o 
 -11   3   1     7981.77     8147.93    204.70 o 
 -10   3   1      987.39      875.05     38.87 o 
  -9   3   1     7515.26     8341.29    208.09 o 
  -8   3   1       28.80       21.35      8.32 o 
  -7   3   1    38832.71    41787.83    470.67 o 
  -6   3   1      608.10      673.40     28.34 o 
  -5   3   1     3630.25     3503.84     68.60 o 
  -4   3   1      222.85      282.24     13.99 o 
  -3   3   1    75300.05    81115.27   1020.82 o 
  -2   3   1     6956.97     7065.74     88.37 o 
  -1   3   1    29806.43    31273.51    209.10 o 
   0   3   1      112.38      181.26      7.74 o 
   1   3   1      184.17      285.48     10.19 o 
   2   3   1      453.44      445.13     17.60 o 
   4   3   1     1913.82     1840.99     38.93 o 
   5   3   1      402.75      420.79     34.90 o 
   6   3   1        2.14        5.69     14.26 o 
   7   3   1    23088.53    25054.26    573.33 o 
   8   3   1      304.07      267.64     44.78 o 
   9   3   1     1837.79     1766.00     57.56 o 
  10   3   1      761.50      961.27     72.50 o 
  11   3   1      503.90      529.13     60.98 o 
  12   3   1      107.40      129.16     17.50 o 
  13   3   1     2486.64     2455.73    109.79 o 
 -13   4   1      336.61      320.20     42.93 o 
 -12   4   1      142.96      145.78     24.84 o 
 -11   4   1     8421.95     8619.24    252.45 o 
 -10   4   1        1.39       18.90      7.51 o 
  -9   4   1      589.77      619.57     34.75 o 
  -8   4   1      166.66      199.63     26.64 o 
  -7   4   1     2167.05     1984.38     54.24 o 
  -6   4   1      818.84      703.43     29.39 o 
  -5   4   1     2819.57     2844.72     70.90 o 
  -4   4   1     4810.15     5126.13    119.38 o 
  -3   4   1    13373.56    13622.33    255.72 o 
  -2   4   1     1441.02     1423.61     43.21 o 
  -1   4   1     1785.88     1816.97     36.78 o 
   0   4   1      738.48      821.66     24.43 o 
   1   4   1    52517.59    54501.98   1010.77 o 
   2   4   1     2690.18     2317.60     46.83 o 
   3   4   1     9087.48     9365.16    131.86 o 
   4   4   1     2231.07      -21.62     10.81 o 
   5   4   1     6288.75     6076.40    160.97 o 
   6   4   1      273.81      253.59     27.93 o 
   7   4   1    33048.20    34777.98    462.87 o 
   8   4   1      238.21      269.82     33.26 o 
   9   4   1     4083.28     4230.06    114.53 o 
  10   4   1      291.11      342.73     45.51 o 
  11   4   1    14033.86    15088.95    484.06 o 
  12   4   1       16.22       15.78     10.63 o 
  13   4   1     4281.28     4137.37    155.78 o 
 -13   5   1     7098.18     7578.67    285.29 o 
 -12   5   1      112.88       89.06     16.02 o 
 -11   5   1    12035.31    12679.32    437.81 o 
 -10   5   1     1023.38      903.03     32.67 o 
  -9   5   1    18281.57    19370.15    433.88 o 
  -8   5   1      155.65      198.89     31.68 o 
  -7   5   1    27935.08    28569.77    325.96 o 
  -6   5   1      599.37      556.84     23.94 o 
  -5   5   1     5816.11     5818.12    102.20 o 
  -4   5   1     1602.45     1732.54     42.91 o 
  -3   5   1    77098.87    82753.98   1128.22 o 
  -2   5   1     3438.48     3338.61     61.51 o 
  -1   5   1    34368.47    36368.43    405.76 o 
   0   5   1      486.60      499.33     16.93 o 
   1   5   1    17483.67    18374.90    142.29 o 
   2   5   1      194.56      202.96     13.51 o 
   3   5   1    71981.64      -23.16     11.58 o 
   4   5   1      322.27      105.43    139.61 o 
   5   5   1     6305.46       -3.49      8.65 o 
   6   5   1     1344.48     1489.96     41.15 o 
   7   5   1    12106.45    11776.70    180.82 o 
   8   5   1        3.73        4.90      6.58 o 
   9   5   1     7808.84     8106.28    167.98 o 
  10   5   1      830.48      916.35     64.58 o 
  11   5   1     1156.14     1023.62    123.03 o 
  12   5   1      166.06      193.79     31.27 o 
  13   5   1     1836.79     1587.98     87.64 o 
 -13   6   1      631.48      568.60     64.58 o 
 -12   6   1       18.65        8.98     11.48 o 
 -11   6   1     3492.86     3564.02    152.27 o 
 -10   6   1      110.07      179.03     29.49 o 
  -9   6   1      453.30      571.59     66.81 o 
  -8   6   1      124.49       86.39     64.60 o 
  -7   6   1     4751.14     4314.82    108.00 o 
  -6   6   1     1620.34     1597.14     46.86 o 
  -5   6   1      138.03      115.40     17.40 o 
  -4   6   1     4606.52     4838.19     88.34 o 
  -3   6   1    13288.74    13163.92    542.02 o 
  -2   6   1      409.86      452.83     20.28 o 
  -1   6   1     4726.07     4846.05    158.50 o 
   0   6   1        1.19       59.14     10.45 o 
   1   6   1    71596.55    76579.67    829.54 o 
   2   6   1     2672.90     2424.84     47.41 o 
   3   6   1    14775.20    15296.44    373.11 o 
   6   6   1     1504.32      -16.45      8.22 o 
   7   6   1    31303.53    30911.46    592.52 o 
   8   6   1      144.66      183.58     28.24 o 
   9   6   1    12066.52    12208.80    261.01 o 
  10   6   1      840.78      946.19     81.45 o 
  11   6   1    12593.33    13159.80    393.16 o 
  12   6   1       67.11       71.04     15.55 o 
 -12   7   1      185.48      198.33     22.63 o 
 -11   7   1     6420.47     6359.73    232.87 o 
 -10   7   1     2014.95     1811.97     60.66 o 
  -9   7   1    18162.66    19088.37    356.57 o 
  -8   7   1      337.97      379.38     52.48 o 
  -7   7   1    27961.43    30285.45    598.26 o 
  -6   7   1      384.96      352.91     27.67 o 
  -5   7   1     8686.36     9227.75    147.60 o 
  -4   7   1      161.41      145.96     15.67 o 
  -3   7   1    69355.29    73509.68    699.35 o 
  -2   7   1    11717.70    12230.91    400.11 o 
  -1   7   1    26643.75    28003.47    418.99 o 
   0   7   1     4804.56     4652.20     81.62 o 
   1   7   1    26523.90    28852.10    323.71 o 
   2   7   1      340.22      337.25     22.20 o 
   3   7   1    48056.92    49492.02    943.03 o 
   4   7   1      151.18       42.12     70.01 o 
   5   7   1     2235.54     2043.25     63.90 o 
   6   7   1      251.74      290.56     43.10 o 
   7   7   1    14189.27    14157.79    494.39 o 
   8   7   1      370.51      486.25     69.34 o 
   9   7   1     6085.58     6199.90    189.96 o 
  10   7   1     1613.28     1663.08     69.10 o 
  11   7   1      324.41      299.95     45.37 o 
  12   7   1      763.82      684.51    107.22 o 
 -12   8   1       69.02       79.73     15.17 o 
 -11   8   1     2427.09     2538.63    121.22 o 
 -10   8   1       74.78       55.00     17.11 o 
  -9   8   1       23.80       49.62     17.90 o 
  -8   8   1       19.43       66.38      9.51 o 
  -7   8   1      297.44      315.30     38.22 o 
  -6   8   1     3727.24     3777.86    115.31 o 
  -5   8   1        7.14       -4.95     13.54 o 
  -4   8   1     1390.27     1345.33     40.09 o 
  -3   8   1     4444.26     4264.33     97.70 o 
  -2   8   1     1025.62     1079.81     61.23 o 
  -1   8   1      382.75      348.61     22.17 o 
   0   8   1     1931.32     1926.21     51.92 o 
   1   8   1    13409.62    13182.79    218.35 o 
   2   8   1     3107.66     3008.31     91.68 o 
   3   8   1     5750.39     5965.85    113.66 o 
   4   8   1     4098.76     3443.22    219.20 o 
   5   8   1    13095.29    13460.45    216.76 o 
   6   8   1     1554.85     1501.39     64.91 o 
   7   8   1    13686.46    13744.00    291.46 o 
   8   8   1      364.69      401.39     68.09 o 
   9   8   1     2179.06     1941.54     81.79 o 
  10   8   1      127.78      111.47     19.63 o 
  11   8   1     7134.81     7465.05    293.09 o 
  12   8   1       16.55       12.33     12.92 o 
 -11   9   1     3951.23     3775.43    155.01 o 
 -10   9   1     2107.08     2088.45     75.20 o 
  -9   9   1     3515.34     3911.89    163.84 o 
  -8   9   1       46.51       47.62     12.07 o 
  -7   9   1    17046.61    18522.74    362.58 o 
  -6   9   1        3.39       -8.24      7.81 o 
  -5   9   1     9397.21     9722.88    151.53 o 
  -4   9   1     2400.50     2802.10    190.44 o 
  -3   9   1    26421.70    27200.98    318.49 o 
  -2   9   1      370.70      283.08     23.92 o 
  -1   9   1    21753.44    23764.60    363.56 o 
   0   9   1     1348.90     1217.27     35.43 o 
   1   9   1     8758.04     9182.21    147.96 o 
   2   9   1        8.39       13.43     16.41 o 
   3   9   1    12425.86    12950.11    366.25 o 
   4   9   1      284.11      281.52     27.83 o 
   5   9   1     2293.82     2163.67     89.05 o 
   6   9   1        9.45        7.43     15.52 o 
   7   9   1    12458.99    13119.15    251.06 o 
   8   9   1      561.52      467.77     50.13 o 
   9   9   1     1732.88     1692.25     63.77 o 
  10   9   1      671.32      693.93     65.01 o 
  11   9   1      121.10       69.73     25.37 o 
 -11  10   1     2213.84     1925.39    169.30 o 
 -10  10   1      658.85      786.83     92.83 o 
  -9  10   1      121.88       96.77     15.96 o 
  -8  10   1      863.38      916.17     88.56 o 
  -7  10   1       21.98        1.77     28.19 o 
  -6  10   1     2726.39     2647.84     90.54 o 
  -5  10   1       23.44       37.08     16.16 o 
  -4  10   1      818.62      786.58     34.46 o 
  -3  10   1      385.87      310.89     23.33 o 
  -2  10   1     2591.95     2692.89     85.27 o 
  -1  10   1     1042.99     1135.34     47.64 o 
   0  10   1       39.78      106.96     16.45 o 
   1  10   1     4604.60     4692.01    101.94 o 
   2  10   1     6468.59     6903.82    183.14 o 
   3  10   1     4811.80     5214.65    126.65 o 
   4  10   1     2087.86     1861.49     65.24 o 
   5  10   1     2037.06     1962.05     67.49 o 
   6  10   1     2825.23     2770.51     91.33 o 
   7  10   1     1473.60     1318.74     65.53 o 
   8  10   1      803.96      759.40     51.64 o 
   9  10   1     1597.46     1667.26     91.19 o 
  10  10   1      101.31       91.92     18.78 o 
  11  10   1     6648.26     6819.03    257.55 o 
 -10  11   1     1764.33     1662.04     71.69 o 
  -9  11   1     5189.46     5286.17    174.34 o 
  -8  11   1       87.02       69.10     12.93 o 
  -7  11   1    11390.07    12072.27    304.59 o 
  -6  11   1        7.20      -34.36     18.19 o 
  -5  11   1    15499.06    16516.79    511.93 o 
  -4  11   1      377.20      321.75     32.12 o 
  -3  11   1     9633.16     9965.23    155.90 o 
  -2  11   1     1236.37     1156.12     36.88 o 
  -1  11   1    16251.35    17977.94    245.05 o 
   0  11   1     9831.25    10478.29    149.04 o 
   1  11   1    10291.71    10814.98    158.61 o 
   2  11   1       39.58       76.21     20.53 o 
   3  11   1     9178.70     9202.91    195.15 o 
   4  11   1        7.25       17.85      7.15 o 
   5  11   1     8290.92     8605.38    177.83 o 
   6  11   1        5.97        8.43     14.25 o 
   7  11   1     1166.55     1227.99     74.45 o 
   8  11   1      874.64      906.27     65.67 o 
   9  11   1     1171.09     1060.88     87.57 o 
  10  11   1     1049.72      997.97     92.12 o 
 -10  12   1      175.96      158.76     21.90 o 
  -9  12   1      308.28      323.60     42.00 o 
  -8  12   1     1162.00     1235.53     93.62 o 
  -7  12   1       85.22       80.88     18.47 o 
  -6  12   1      702.53      703.91     51.21 o 
  -5  12   1       99.01       89.94     15.94 o 
  -4  12   1      237.90      335.56     39.48 o 
  -3  12   1     3602.81     3432.36     94.58 o 
  -2  12   1      146.10      201.27     23.58 o 
  -1  12   1     3585.18     2416.28    126.35 o 
   0  12   1       49.12       72.37     15.88 o 
   1  12   1     5906.39     6241.95    237.15 o 
   2  12   1     1044.73     1235.17     42.80 o 
   3  12   1     3090.42     3125.54     89.63 o 
   4  12   1      323.73      322.49     45.68 o 
   5  12   1     7388.17     7674.92    217.91 o 
   6  12   1       53.42       27.39     16.74 o 
   7  12   1     6504.93     6810.61    210.52 o 
   8  12   1      318.03      335.10     40.63 o 
   9  12   1     3321.91     3380.23    110.02 o 
  -9  13   1     6210.97     6482.67    237.66 o 
  -8  13   1      813.58      871.77    108.31 o 
  -7  13   1     6709.86     6827.57    204.30 o 
  -6  13   1      328.35      312.92     47.56 o 
  -5  13   1     9513.31    10274.01    333.52 o 
  -4  13   1     1473.36     1411.89     44.63 o 
  -3  13   1    16347.01    18253.13    283.36 o 
  -2  13   1     1518.55     1554.51     53.71 o 
  -1  13   1    10977.71    11562.83    189.63 o 
   0  13   1     1240.29     1159.09     69.54 o 
   1  13   1    10823.72    11654.43    227.20 o 
   2  13   1      801.12      826.84     33.08 o 
   3  13   1     7953.04     8257.74    211.04 o 
   4  13   1     1389.73     1279.72    111.00 o 
   5  13   1     3731.56     3703.36    140.11 o 
   6  13   1     1716.45     1910.18     86.59 o 
   7  13   1     1905.01     1812.71     99.19 o 
   8  13   1     1529.06     1532.83     77.13 o 
   9  13   1     1684.82     1480.27     85.51 o 
  -8  14   1     1161.22     1239.53     82.57 o 
  -7  14   1      145.02       94.05     17.32 o 
  -6  14   1     1760.16     1780.39    107.13 o 
  -5  14   1        1.38      -44.89     22.45 o 
  -4  14   1      663.56      651.13     53.46 o 
  -3  14   1        5.05      -14.15     14.27 o 
  -2  14   1     1342.12     1331.95     64.15 o 
  -1  14   1     1949.18     2159.73    107.91 o 
   0  14   1      166.48      220.02     31.81 o 
   1  14   1     2148.56     2151.42     80.62 o 
   2  14   1        4.93       24.35      9.39 o 
   3  14   1     5030.71     5102.69    184.87 o 
   4  14   1     2128.43     2211.53    120.59 o 
   5  14   1     4881.75     4947.32    142.43 o 
   6  14   1     1134.62     1012.70     74.62 o 
   7  14   1     2987.15     2889.98    139.23 o 
   8  14   1      421.82      381.36     52.72 o 
  -7  15   1     3630.45     3792.44    151.59 o 
  -6  15   1      735.97      760.96     48.66 o 
  -5  15   1     7107.54     8011.69    279.06 o 
  -4  15   1      317.96      337.24     55.55 o 
  -3  15   1     7260.42     7658.45    221.45 o 
  -2  15   1     1633.51     1729.10     53.68 o 
  -1  15   1     6399.97     7058.13    262.50 o 
   0  15   1      848.80      855.34     46.44 o 
   1  15   1     6138.74     6755.59    179.83 o 
   2  15   1      407.69      466.17     58.39 o 
   3  15   1     5714.97     5697.65    181.69 o 
   4  15   1       20.02       17.94     10.53 o 
   5  15   1     4073.69     4323.19    155.27 o 
   6  15   1      502.26      507.81     86.75 o 
  -5  16   1        1.28      -46.08     23.61 o 
  -4  16   1      599.98      694.11     79.71 o 
  -3  16   1       60.83       55.00     11.74 o 
  -2  16   1      619.70      710.77     70.13 o 
  -1  16   1     1208.31     1375.39     73.97 o 
   0  16   1       52.55       71.95     11.32 o 
   1  16   1      218.14      221.94     24.43 o 
   2  16   1       27.60       86.02     15.15 o 
   3  16   1     3143.11     3194.94    102.76 o 
   4  16   1     1161.48     1144.41     55.11 o 
   5  16   1     2841.50     2892.51    167.74 o 
  -3  17   1     2373.31     2429.45    130.22 o 
  -2  17   1      526.41      492.28     77.76 o 
  -1  17   1     5185.75     5542.92    208.52 o 
   0  17   1     1521.29     1539.45     45.48 o 
   1  17   1     6049.02     6659.18    232.58 o 
   2  17   1      359.33      386.14     49.26 o 
   3  17   1     1307.59     1407.66     86.43 o 
 -12   0   2     8350.98     9325.73    375.40 o 
 -10   0   2    21562.93    23291.13    518.91 o 
  -8   0   2    21975.38    24090.62    658.72 o 
  -6   0   2    65807.09    76056.13   4366.17 o 
  -4   0   2    38899.67    43353.43   1521.63 o 
  -2   0   2     3022.51     3361.80    124.43 o 
   2   0   2     1583.67     1642.24     35.70 o 
   4   0   2     2477.07     2577.07     71.16 o 
   6   0   2    11423.18    11965.77    279.10 o 
   8   0   2     4786.77     4732.72    189.04 o 
  10   0   2     1126.42     1341.41     69.68 o 
  12   0   2     1513.40     1613.76    109.12 o 
 -13   1   2        0.34       22.41      9.29 o 
 -12   1   2      204.13      208.72     31.48 o 
 -11   1   2       10.38       19.31     10.09 o 
 -10   1   2     3662.82     4116.58    250.37 o 
  -9   1   2      491.26      527.51     45.04 o 
  -8   1   2      721.42      645.04     28.07 o 
  -7   1   2       10.95       74.06     19.25 o 
  -6   1   2    16217.55    16094.91    388.83 o 
  -5   1   2       37.88       76.98     11.47 o 
  -4   1   2     2763.03     2771.19    144.45 o 
  -3   1   2     1356.05     1156.86     77.49 o 
  -1   1   2     1171.64     1145.28     15.78 o 
   0   1   2    63742.39      -23.57     11.78 o 
   1   1   2      368.88      423.85     12.63 o 
   2   1   2     4596.33     4972.72    116.88 o 
   3   1   2     3233.19     3071.69     60.78 o 
   4   1   2    56605.13    61010.87    827.60 o 
   5   1   2      753.82      735.61     29.71 o 
   6   1   2    20656.90    22504.24    373.61 o 
   7   1   2      233.31      260.69     36.71 o 
   8   1   2    27794.39    30538.30    402.82 o 
   9   1   2      605.77      583.33     37.16 o 
  10   1   2    23367.40    25251.01    385.75 o 
  11   1   2       91.77       78.18     11.66 o 
  12   1   2     6148.71     6040.90    180.47 o 
  13   1   2        0.52       -8.49     14.26 o 
 -13   2   2        1.94      -20.30     15.87 o 
 -12   2   2     4131.19     4357.57    119.98 o 
 -11   2   2       74.52       61.88     13.14 o 
 -10   2   2    32517.43    39365.01    844.97 o 
  -9   2   2      199.77      199.94     29.78 o 
  -8   2   2    11512.17    12305.97    541.89 o 
  -7   2   2     1711.53     1668.68     48.16 o 
  -6   2   2    29115.11    31362.78    446.98 o 
  -5   2   2        1.15       14.46      4.14 o 
  -4   2   2    49979.18    51722.29    846.25 o 
  -3   2   2        1.06       26.74      5.96 o 
  -2   2   2    15304.06    17230.05    141.54 o 
  -1   2   2     9962.21    10218.62    137.86 o 
   1   2   2     5863.45     5976.85     67.79 o 
   2   2   2       66.00      129.10     21.91 o 
   3   2   2     1691.73     1560.81     32.33 o 
   4   2   2     5635.86     5711.27     98.97 o 
   5   2   2      152.66      219.95     22.57 o 
   6   2   2     8503.90     8420.43    148.49 o 
   7   2   2       80.08      121.38     15.45 o 
   8   2   2      993.50      888.63     38.26 o 
   9   2   2       47.32       64.05     10.32 o 
  10   2   2     1521.17     1468.59     57.07 o 
  11   2   2       30.30       37.63      7.05 o 
  12   2   2      302.17      275.60     32.97 o 
  13   2   2      174.20      174.66     56.69 o 
 -13   3   2       88.15      118.59     18.99 o 
 -12   3   2      407.79      450.28     43.58 o 
 -11   3   2      149.38      242.54     30.06 o 
 -10   3   2       16.13       39.21      9.77 o 
  -9   3   2       89.76      111.55     12.97 o 
  -8   3   2     1387.23     1305.10     46.88 o 
  -7   3   2       15.20       23.89      6.10 o 
  -6   3   2    21937.00    21110.78    214.60 o 
  -5   3   2      271.30      402.65     17.80 o 
  -4   3   2     4388.35     4268.71     66.92 o 
  -3   3   2      674.16      589.57     20.08 o 
  -2   3   2     5699.98     5826.29    138.94 o 
  -1   3   2     2491.22     2341.72     38.61 o 
   0   3   2    50766.59    56801.90    666.88 o 
   1   3   2      156.35      130.63     13.31 o 
   2   3   2     1542.46     1573.46     37.55 o 
   3   3   2     2941.03     3002.07     70.88 o 
   5   3   2     2988.50     3927.38    151.65 o 
   6   3   2     9944.27    10727.19    214.95 o 
   7   3   2      101.62      126.94     22.11 o 
   8   3   2    20750.87    22915.59    595.96 o 
   9   3   2     2895.61     2871.21     81.23 o 
  10   3   2    10592.08    11013.60    218.42 o 
  11   3   2        2.11      -20.32     17.47 o 
  12   3   2     2072.70     2041.91    119.58 o 
  13   3   2       75.62       80.79     14.93 o 
 -13   4   2        2.39      -20.19     19.75 o 
 -12   4   2     2865.60     2878.20    125.27 o 
 -11   4   2      215.11      193.90     24.49 o 
 -10   4   2    20047.27    21728.81    340.52 o 
  -9   4   2       16.34      -13.97     13.88 o 
  -8   4   2     8133.96     8190.62    279.09 o 
  -7   4   2     1244.29     1151.31     35.70 o 
  -6   4   2     9211.16     8508.02    158.11 o 
  -5   4   2     2742.24     2945.04     72.11 o 
  -4   4   2    65298.92    71209.46    402.18 o 
  -3   4   2      249.84      208.26     13.65 o 
  -2   4   2     1892.18     1441.63     29.12 o 
  -1   4   2      270.32      265.53     11.42 o 
   0   4   2      357.95      336.12     13.21 o 
   1   4   2     2727.92     2671.80     70.17 o 
   2   4   2     2346.77     2094.73     95.31 o 
   3   4   2     1901.06     1623.32     41.61 o 
   4   4   2     6396.63     6101.38    307.01 o 
   6   4   2    13839.89    14803.47    181.74 o 
   7   4   2       11.40       30.16     13.34 o 
   8   4   2      393.99      457.77     39.65 o 
   9   4   2      260.19      277.99     29.73 o 
  10   4   2     3698.07     3865.72    121.81 o 
  11   4   2      158.00      161.37     26.63 o 
  12   4   2      269.06      268.95     42.59 o 
  13   4   2      326.68      327.86     53.84 o 
 -13   5   2      955.64     1178.31    112.69 o 
 -12   5   2       41.35       26.24     11.69 o 
 -11   5   2     1197.28     1275.19     94.07 o 
 -10   5   2     1066.75      922.45     35.43 o 
  -9   5   2       41.07       49.16      7.74 o 
  -8   5   2       11.51       25.24     10.02 o 
  -7   5   2       38.02       54.30     11.55 o 
  -6   5   2    15914.10    16047.95    189.43 o 
  -5   5   2     2759.67     2798.78     68.81 o 
  -4   5   2      180.59      138.27     22.13 o 
  -3   5   2     2672.88     2754.39     55.14 o 
  -2   5   2    27524.41    27438.67    165.45 o 
  -1   5   2     2678.98     2746.91     50.85 o 
   0   5   2    41769.95    46336.30    299.50 o 
   1   5   2     8742.36     8193.24    180.00 o 
   2   5   2    24509.60    26777.58    287.43 o 
   3   5   2        0.97       23.99     28.94 o 
   4   5   2    54304.26    56334.52    880.16 o 
   5   5   2      891.11      880.45     43.12 o 
   6   5   2     7784.56     7721.77    160.13 o 
   7   5   2      382.38      259.49     85.06 o 
   8   5   2    18184.80    19599.91    398.94 o 
   9   5   2      125.87       97.63     15.21 o 
  10   5   2    10107.79    10368.61    270.80 o 
  11   5   2      682.11      632.59     81.86 o 
  12   5   2     2688.89     2563.60    109.22 o 
 -13   6   2      109.99       67.04     30.33 o 
 -12   6   2     3055.35     2911.69    138.04 o 
 -11   6   2      427.63      356.38     55.63 o 
 -10   6   2    21089.16    22307.36    767.94 o 
  -9   6   2     1250.23     1015.69     59.70 o 
  -8   6   2    17057.24    18157.13    360.74 o 
  -7   6   2     1509.90     1378.28     50.60 o 
  -6   6   2     8065.11     7823.32    131.46 o 
  -5   6   2      755.30      760.52     29.13 o 
  -4   6   2    18430.21    17861.35    202.71 o 
  -3   6   2      284.34      226.01     25.24 o 
  -2   6   2     2019.29     2253.22     46.81 o 
  -1   6   2      519.45      575.01     24.71 o 
   0   6   2     6301.80     5916.02     91.24 o 
   1   6   2      803.17      733.31     63.01 o 
   2   6   2     1119.71      946.15     36.89 o 
   3   6   2     7521.72     7823.21    302.54 o 
   4   6   2    13888.40    13787.48    301.26 o 
   5   6   2     2282.86     2180.49     69.52 o 
   6   6   2     4312.92     4320.15    149.03 o 
   7   6   2      340.87      467.14     63.58 o 
   8   6   2        5.92       37.70     58.80 o 
   9   6   2      407.66      404.91     51.68 o 
  10   6   2      921.56      904.08     58.03 o 
  11   6   2      114.44      159.39     24.42 o 
  12   6   2      396.63      364.82     52.12 o 
 -12   7   2        2.74      -13.70     19.40 o 
 -11   7   2     1192.55     1263.86     65.65 o 
 -10   7   2      772.60      799.20    134.62 o 
  -9   7   2      293.48      288.45     42.02 o 
  -8   7   2      302.56      288.35     37.56 o 
  -7   7   2       78.10      113.23     15.03 o 
  -6   7   2     8943.66     8371.30    269.11 o 
  -5   7   2     1111.24      908.06     35.96 o 
  -4   7   2     8971.81     8737.62    148.11 o 
  -3   7   2     2879.33     2840.80     71.61 o 
  -2   7   2    27517.68    28599.48    610.67 o 
  -1   7   2      761.68      623.19     28.99 o 
   0   7   2    15951.91    15657.19    187.37 o 
   1   7   2     1348.99      993.64     34.38 o 
   2   7   2    17458.90    19126.10    188.23 o 
   3   7   2      856.82      984.64     93.30 o 
   4   7   2    43404.52    44724.16    582.50 o 
   5   7   2      210.57      176.75     37.64 o 
   6   7   2    16879.27    18100.86    295.39 o 
   7   7   2      953.35      862.98     40.01 o 
   8   7   2    14985.85    15769.67    315.40 o 
   9   7   2      794.97      733.27    102.72 o 
  10   7   2    10295.70    10513.21    324.66 o 
  11   7   2      619.97      554.20     70.17 o 
  12   7   2     5788.64     5716.03    214.87 o 
 -12   8   2     3878.66     3909.88    155.01 o 
 -11   8   2      170.68      141.56     22.24 o 
 -10   8   2    14239.23    15238.08    500.34 o 
  -9   8   2      241.04      241.74     36.98 o 
  -8   8   2    12462.83    12835.50    320.92 o 
  -7   8   2     1326.45     1434.46     47.59 o 
  -6   8   2    11869.42    12437.38    189.48 o 
  -5   8   2     1145.25      908.56     36.47 o 
  -4   8   2    25571.35    25640.00    349.70 o 
  -3   8   2     2278.08     2037.40     57.23 o 
  -2   8   2     3866.93     4143.25    109.78 o 
  -1   8   2      201.26      300.96     21.18 o 
   0   8   2    17536.25    17295.52    174.91 o 
   1   8   2      250.81      155.89     19.18 o 
   2   8   2    14570.02    15718.74    191.35 o 
   3   8   2     1372.08     1395.90     38.74 o 
   4   8   2     3114.21     3030.28    143.48 o 
   5   8   2     5760.44     5925.33    162.89 o 
   6   8   2     4133.15     3973.52    110.46 o 
   7   8   2     1117.01     1145.56     72.80 o 
   8   8   2       15.71      -13.04     24.14 o 
   9   8   2      144.39      143.67     24.02 o 
  10   8   2      261.95      257.09     38.87 o 
  11   8   2      169.73      273.05     32.73 o 
 -12   9   2       30.30       42.70     11.13 o 
 -11   9   2      797.71      839.36     70.14 o 
 -10   9   2      134.74       75.89     15.07 o 
  -9   9   2     2025.19     1959.46     86.45 o 
  -8   9   2       12.95      -33.73     21.08 o 
  -7   9   2       19.84       44.59      7.43 o 
  -6   9   2     3854.09     3591.92     89.45 o 
  -5   9   2       44.21       38.63      8.61 o 
  -4   9   2     1879.11     1897.02     64.41 o 
  -3   9   2     3215.43     3347.01     87.26 o 
  -2   9   2     5011.21     4797.08     87.17 o 
  -1   9   2     5930.60     6048.79    104.88 o 
   0   9   2    13067.02    13532.28    309.34 o 
   1   9   2     1605.58     1338.56     38.28 o 
   2   9   2     1189.44     1150.15     41.28 o 
   3   9   2       45.04       40.51      8.24 o 
   4   9   2    18337.06    19421.95    492.73 o 
   5   9   2      240.12      237.72     38.22 o 
   6   9   2     7177.70     7619.19    137.51 o 
   7   9   2      112.73       97.62     49.66 o 
   8   9   2     9727.21    10236.08    259.85 o 
   9   9   2     1142.45     1094.17     56.24 o 
  10   9   2     8522.62     8606.10    298.13 o 
  11   9   2      477.33      529.92     69.27 o 
 -11  10   2       16.81      -14.02     20.47 o 
 -10  10   2    12499.72    13587.71    473.27 o 
  -9  10   2      103.95       73.47     40.28 o 
  -8  10   2     7625.15     8197.31    254.89 o 
  -7  10   2     2788.56     2808.83    104.57 o 
  -6  10   2    12918.98    12859.65    266.09 o 
  -5  10   2      464.85      383.12     22.64 o 
  -4  10   2    14054.02    14895.95    292.31 o 
  -3  10   2     6066.96     6050.76    144.93 o 
  -2  10   2     8881.17     9145.49    177.27 o 
  -1  10   2     1499.13     1351.24     47.11 o 
   0  10   2    15969.71    16082.69    249.84 o 
   1  10   2     1385.87     1311.77     51.92 o 
   2  10   2     3242.81     3328.93    117.07 o 
   3  10   2     2289.73     2550.23     84.09 o 
   4  10   2     4149.91     4071.49    139.68 o 
   5  10   2     2106.07     2127.71     66.80 o 
   6  10   2     1444.12     1469.71     63.55 o 
   7  10   2      437.98      502.57     66.55 o 
   8  10   2       30.29       -7.14     21.18 o 
   9  10   2        2.54       38.42     11.78 o 
  10  10   2      347.48      233.15     51.79 o 
 -10  11   2       27.91       27.86     16.35 o 
  -9  11   2     1405.67     1436.40    102.68 o 
  -8  11   2      226.41      256.51     45.23 o 
  -7  11   2       42.94       71.98     16.28 o 
  -6  11   2     3717.86     3340.70    105.73 o 
  -5  11   2      344.75      446.43     53.85 o 
  -4  11   2     1919.93     1903.79     45.82 o 
  -3  11   2     1905.52     1923.52     53.83 o 
  -2  11   2     7405.05     7448.33    162.50 o 
  -1  11   2     3008.78     3026.54    188.55 o 
   0  11   2    11637.63    12107.08    270.12 o 
   1  11   2     3528.41     3448.27     83.01 o 
   2  11   2     7028.56     7697.21    167.54 o 
   3  11   2       98.28      101.28     22.20 o 
   4  11   2    13628.66    14842.62    280.59 o 
   5  11   2      750.24      661.95     39.38 o 
   6  11   2    11800.54    12988.28    308.95 o 
   7  11   2     1749.89     1818.59    116.80 o 
   8  11   2     8202.99     8767.17    266.01 o 
   9  11   2      664.03      748.91    101.93 o 
  10  11   2     7308.38     7793.15    278.35 o 
 -10  12   2     7127.90     7389.97    255.61 o 
  -9  12   2      404.46      412.47     61.89 o 
  -8  12   2     9581.60    10166.24    285.05 o 
  -7  12   2     2792.34     2752.57    110.53 o 
  -6  12   2    11039.31    11168.65    278.18 o 
  -5  12   2      817.71      800.80     48.06 o 
  -4  12   2    10496.69    10667.01    178.95 o 
  -3  12   2     2018.67     1821.58     44.99 o 
  -2  12   2     5163.61     5176.77    129.92 o 
  -1  12   2      521.18      486.16     30.01 o 
   0  12   2     8304.06     7879.77    165.17 o 
   1  12   2      494.18      513.78     22.99 o 
   2  12   2     4737.84     4976.52    131.88 o 
   3  12   2     2844.30     3198.44    109.89 o 
   4  12   2     2412.39     2320.58    191.95 o 
   5  12   2      286.46      328.61     51.22 o 
   6  12   2      382.89      374.66     62.67 o 
   7  12   2      376.34      568.53     78.10 o 
   8  12   2       59.61       20.88     18.87 o 
   9  12   2      157.89      145.40     25.14 o 
  -9  13   2      522.15      498.44     68.62 o 
  -8  13   2     1236.24     1072.79     94.89 o 
  -7  13   2       35.10       69.83     17.26 o 
  -6  13   2     2420.62     2293.71     90.95 o 
  -5  13   2        8.30       23.72      9.74 o 
  -4  13   2     2369.77     2299.51     68.69 o 
  -3  13   2      766.26      749.56     42.66 o 
  -2  13   2     6887.04     7014.62    180.84 o 
  -1  13   2     4157.85     4194.18    117.33 o 
   0  13   2     8319.72     8427.09    170.54 o 
   1  13   2     2425.68     2393.10     76.28 o 
   2  13   2     6938.18     7503.83    225.62 o 
   3  13   2        0.31      -11.44     14.76 o 
   4  13   2     9863.62    10479.47    347.50 o 
   5  13   2      581.68      492.13     65.87 o 
   6  13   2    12292.58    14183.58    409.96 o 
   7  13   2     1223.70     1143.90     85.04 o 
   8  13   2     6172.78     6604.30    213.70 o 
  -8  14   2     3951.06     3883.32    108.15 o 
  -7  14   2      736.97      760.33     83.60 o 
  -6  14   2     3055.24     3135.03    133.98 o 
  -5  14   2      920.70      920.42    109.77 o 
  -4  14   2     3600.93     3534.56     93.76 o 
  -3  14   2       59.52       42.73      8.29 o 
  -2  14   2     7137.22     7523.75    217.33 o 
  -1  14   2      941.50      843.38     30.30 o 
   0  14   2     2318.18     2164.24     73.75 o 
   1  14   2      677.90      556.91     91.48 o 
   2  14   2     1107.23     1176.58     62.76 o 
   3  14   2     1542.09     1628.74    112.59 o 
   4  14   2      936.45      882.87     57.61 o 
   5  14   2      764.76      874.83     91.44 o 
   6  14   2     1134.50     1014.25     81.01 o 
   7  14   2      594.47      669.06     90.15 o 
  -7  15   2      395.11      375.87     42.18 o 
  -6  15   2       39.38      -15.66     17.25 o 
  -5  15   2       63.49       88.45     17.76 o 
  -4  15   2     2048.39     1892.29     93.45 o 
  -3  15   2     1693.28     1719.74     73.89 o 
  -2  15   2     1683.11     1636.28     88.06 o 
  -1  15   2       51.68       71.54      9.48 o 
   0  15   2     1206.28     1194.63     50.72 o 
   1  15   2     1659.41     1763.61     65.12 o 
   2  15   2     4114.54     3535.28    665.56 o 
   3  15   2       44.74       48.07     12.28 o 
   4  15   2     3710.69     3758.08    146.72 o 
   5  15   2       16.46        9.38     13.97 o 
   6  15   2     2973.47     3127.55    199.29 o 
  -5  16   2      360.20      375.64     40.27 o 
  -4  16   2     1893.56     1939.23    112.29 o 
  -3  16   2       79.99       86.95     15.62 o 
  -2  16   2     2836.77     3108.63    145.64 o 
  -1  16   2       81.18      101.61     14.24 o 
   0  16   2     1189.48     1110.42     74.73 o 
   1  16   2      326.76      317.11     37.58 o 
   2  16   2     3274.02     2852.36    674.07 o 
   3  16   2      188.29      216.56     30.13 o 
   4  16   2     1371.86     1378.55     73.34 o 
   5  16   2      270.25      259.28     35.49 o 
  -3  17   2      697.30      712.33     80.51 o 
  -2  17   2     1495.09     1499.67     86.45 o 
  -1  17   2      167.11      169.34     23.86 o 
   0  17   2     2344.93     2302.25    154.07 o 
   1  17   2      543.82      573.54     64.34 o 
   2  17   2     5717.51     6275.00    232.47 o 
 -13   0   3     6100.70     7217.97    827.12 o 
 -11   0   3     6976.43     7174.73    450.24 o 
  -9   0   3    16833.63    18524.82    452.78 o 
  -7   0   3    41595.73    46608.22   1005.78 o 
  -5   0   3    18031.85    20358.97    207.92 o 
  -3   0   3    25118.28    24969.82    585.89 o 
  -1   0   3      490.65      825.34     26.38 o 
   1   0   3    13890.88    14455.64    314.07 o 
   3   0   3    50328.82    53835.20    722.03 o 
   5   0   3    12571.21    12503.16    287.89 o 
   7   0   3    43528.87    48002.20    957.04 o 
   9   0   3     3829.05     3882.14    142.61 o 
  11   0   3    11098.17    11995.47    831.47 o 
  13   0   3     4553.01     4510.15    326.23 o 
 -14   1   3        2.30      -32.43     16.82 o 
 -13   1   3     8816.93     9074.57    268.29 o 
 -12   1   3       13.42        7.16      7.78 o 
 -11   1   3    16032.77    18256.26    634.94 o 
 -10   1   3      750.56      907.01     49.44 o 
  -9   1   3      470.59      537.88     48.74 o 
  -8   1   3      316.55      162.87    116.34 o 
  -7   1   3    43364.10    48908.20   1116.07 o 
  -6   1   3       92.18      156.00     25.99 o 
  -5   1   3     5731.33     7239.23    237.45 o 
  -4   1   3        1.37       15.37     13.50 o 
  -3   1   3     4041.76     4461.74     66.69 o 
  -2   1   3     4983.50     5155.74     65.88 o 
  -1   1   3     7404.14     7392.07     87.16 o 
   0   1   3      244.57      270.23      7.19 o 
   1   1   3     1291.10     1157.66     23.07 o 
   2   1   3     1729.00     1640.11     93.20 o 
   3   1   3     4157.59     3720.99    101.47 o 
   4   1   3     4028.57     4325.51     85.84 o 
   5   1   3    11671.15    12566.55    205.75 o 
   6   1   3      476.69      520.16     25.74 o 
   7   1   3      603.63      651.03     39.48 o 
   8   1   3      414.41      446.68     49.34 o 
   9   1   3      701.03      700.77     45.48 o 
  10   1   3      188.38      184.95     24.53 o 
  11   1   3     6890.07     6890.89    213.80 o 
  12   1   3        4.52        4.28     14.08 o 
  13   1   3      274.37      245.55     47.92 o 
 -13   2   3     3313.84     3533.77    132.51 o 
 -12   2   3        2.27       -4.50     10.87 o 
 -11   2   3       23.70       28.64     10.08 o 
 -10   2   3        5.49       33.42     13.30 o 
  -9   2   3    13285.37    13865.69    242.91 o 
  -8   2   3      201.61      245.09     32.51 o 
  -7   2   3    10741.37    10415.22    234.62 o 
  -6   2   3      158.39      203.17     39.19 o 
  -5   2   3     9288.79     9661.08    217.99 o 
  -4   2   3     4029.09     4542.74    138.01 o 
  -3   2   3    37168.11    39704.76    265.20 o 
  -2   2   3      102.37      129.58      5.75 o 
  -1   2   3     8738.83     8429.17    127.07 o 
   0   2   3     6110.12     6286.17     86.94 o 
   1   2   3    58132.12    63569.42    846.44 o 
   2   2   3     5441.72     5923.01    118.63 o 
   3   2   3    39061.02    42527.54   1026.96 o 
   4   2   3     1304.77     1321.63     47.39 o 
   5   2   3    31469.70    36122.39    770.92 o 
   6   2   3      266.17      266.26     31.62 o 
   7   2   3    28045.30    30328.87    349.65 o 
   8   2   3      831.15      818.52     35.40 o 
   9   2   3     3479.75     3717.56     98.07 o 
  10   2   3      139.59      154.00     18.37 o 
  11   2   3    15584.25    16966.75    591.72 o 
  12   2   3       16.66      -21.39     17.59 o 
  13   2   3     4083.89     4054.22    310.95 o 
 -13   3   3     9246.34     9128.30    256.37 o 
 -12   3   3        1.68      -28.37     14.43 o 
 -11   3   3    12884.70    14066.53    288.69 o 
 -10   3   3      201.40      219.58     34.15 o 
  -9   3   3     8724.27     9681.64    626.72 o 
  -8   3   3      504.44      449.82     23.02 o 
  -7   3   3    27554.58    28278.26    345.05 o 
  -6   3   3      171.54      216.09     32.08 o 
  -5   3   3     6067.21     6749.17    116.42 o 
  -4   3   3       29.19       21.94      5.39 o 
  -3   3   3    14208.02    14857.69    231.35 o 
  -2   3   3     1019.00     1279.23     27.64 o 
  -1   3   3    31572.43    32860.38    299.15 o 
   0   3   3     1234.94     1297.47     22.67 o 
   1   3   3    11649.73    12214.99    279.08 o 
   2   3   3     1172.94     1102.73     23.87 o 
   3   3   3    20859.32    23917.37    257.60 o 
   4   3   3     1175.17     1128.50     76.60 o 
   5   3   3     3186.90     2937.82     78.58 o 
   6   3   3     1376.30     1381.11     41.77 o 
   7   3   3       13.12       57.33     12.70 o 
   8   3   3     1917.32     2072.32    163.59 o 
   9   3   3     1289.36     1354.70     45.62 o 
  10   3   3        5.33        3.90     14.74 o 
  11   3   3     2324.99     2370.07    225.22 o 
  12   3   3      138.94      110.29     23.31 o 
 -13   4   3     2575.81     2739.07    103.76 o 
 -12   4   3        2.16        8.06      7.43 o 
 -11   4   3       27.95       47.59     22.01 o 
 -10   4   3      242.05      279.33     30.39 o 
  -9   4   3     6346.09     6606.82    153.72 o 
  -8   4   3      720.93      721.96     27.29 o 
  -7   4   3     3861.93     3955.78     73.91 o 
  -6   4   3     1630.98     1688.61     47.34 o 
  -5   4   3     1016.60      705.56     26.79 o 
  -4   4   3     1922.80     1717.19     44.36 o 
  -3   4   3    61562.88    68961.71    725.25 o 
  -2   4   3     5004.56     5134.14     76.10 o 
  -1   4   3    19795.07    21607.56    208.73 o 
   0   4   3     7077.06     7313.56    236.85 o 
   1   4   3    68767.13    75143.41    577.56 o 
   2   4   3     4370.20     4409.22    139.13 o 
   3   4   3    47114.40    50525.03   1204.95 o 
   4   4   3     2327.88     2417.49     69.98 o 
   5   4   3    14770.25    15589.06    172.12 o 
   6   4   3        8.64        1.99      8.55 o 
   7   4   3    47217.34    58404.96  14283.72 o 
   8   4   3      532.27      633.32     46.71 o 
   9   4   3     6619.46     7451.65    271.72 o 
  10   4   3      407.67      468.25     69.47 o 
  11   4   3     8796.93     9361.00    276.58 o 
  12   4   3       37.36       36.90     10.72 o 
 -13   5   3     7128.28     7448.24    262.44 o 
 -12   5   3      411.69      420.87     47.34 o 
 -11   5   3    13591.41    14587.37    439.25 o 
 -10   5   3      170.38      150.87     25.19 o 
  -9   5   3     5796.26     5527.68    143.29 o 
  -8   5   3      281.19      310.20     42.26 o 
  -7   5   3    24634.90    25666.82    296.93 o 
  -6   5   3      407.87      523.88     30.45 o 
  -5   5   3       35.89       49.00     10.05 o 
  -4   5   3     2978.31     2969.39     71.54 o 
  -3   5   3    15579.55    16863.52    189.65 o 
  -2   5   3     4194.87     3982.78     89.73 o 
  -1   5   3     7791.08     7773.06    112.67 o 
   0   5   3     7561.09     7839.47    113.12 o 
   1   5   3      572.88      520.33     24.16 o 
   2   5   3      988.55      948.44     35.97 o 
   3   5   3    15887.01    15918.12    203.57 o 
   4   5   3      784.28      747.73     36.06 o 
   5   5   3     4519.96     4067.29    190.60 o 
   6   5   3     5731.93     5853.50    122.57 o 
   7   5   3      453.35      471.73     41.41 o 
   8   5   3     1030.25     1007.77     51.03 o 
   9   5   3      824.40      766.80     63.00 o 
  10   5   3      857.50      875.06    128.90 o 
  11   5   3     5273.90     5020.38    139.85 o 
  12   5   3      131.64      120.05     15.60 o 
 -13   6   3     2315.74     2403.03    137.08 o 
 -12   6   3        2.78      -27.01     17.96 o 
 -11   6   3      694.56      671.25     80.62 o 
 -10   6   3      805.60      821.55     71.58 o 
  -9   6   3    10009.09     9951.70    178.74 o 
  -8   6   3       55.38       57.57     11.68 o 
  -7   6   3     9113.25     8784.10    178.04 o 
  -6   6   3     1368.37     1218.74     40.59 o 
  -5   6   3     6121.19     6524.62    114.48 o 
  -4   6   3     3699.65     3905.58     73.25 o 
  -3   6   3    73434.53    87971.49   3549.13 o 
  -2   6   3      426.58      337.19     81.41 o 
  -1   6   3    19118.47    21612.92    432.90 o 
   0   6   3     3699.12     3872.38     61.55 o 
   1   6   3    51265.57    52365.20    559.84 o 
   2   6   3     1886.38     1632.28     41.20 o 
   3   6   3    52331.34    54697.73    625.11 o 
   4   6   3     3890.50     4278.16    146.12 o 
   5   6   3    19910.06    21544.55    296.19 o 
   6   6   3      192.37      214.65     35.13 o 
   7   6   3    28918.23    31205.39    601.43 o 
   8   6   3      508.12      504.50     66.40 o 
   9   6   3     7170.09     7015.51    201.13 o 
  10   6   3      926.03      763.59     71.45 o 
  11   6   3     7686.89     7958.78    267.64 o 
  12   6   3      474.99      519.10     69.82 o 
 -12   7   3      342.83      366.75     50.41 o 
 -11   7   3     9025.20     9230.49    293.59 o 
 -10   7   3       43.25       31.00     12.32 o 
  -9   7   3     6571.40     6691.46    178.67 o 
  -8   7   3     1685.25     1475.31     39.70 o 
  -7   7   3    12666.74    12443.76    220.17 o 
  -6   7   3      109.18      151.89     25.77 o 
  -5   7   3     1940.12     1948.22     52.80 o 
  -4   7   3     6145.50     6379.28    142.86 o 
  -3   7   3    10513.83    10587.63    178.69 o 
  -2   7   3     1911.02     1610.33     45.62 o 
  -1   7   3     2091.52     1794.97     48.97 o 
   0   7   3      296.91      364.43     26.55 o 
   1   7   3      569.09      687.85     28.96 o 
   2   7   3        6.96       50.52      8.90 o 
   3   7   3     5403.58     5348.92    113.00 o 
   4   7   3       48.29       49.84     21.14 o 
   5   7   3     2080.19     1988.95     88.74 o 
   6   7   3      581.90      540.89     45.19 o 
   7   7   3      880.18      882.13     58.88 o 
   8   7   3       13.48       -9.84     13.47 o 
   9   7   3      337.77      361.70     53.26 o 
  10   7   3      583.60      634.94     80.84 o 
  11   7   3     2619.36     2510.97    123.33 o 
 -12   8   3      272.92      269.34     40.97 o 
 -11   8   3      791.02      831.69     82.81 o 
 -10   8   3      533.97      660.78     92.90 o 
  -9   8   3     7364.19     7179.26    174.72 o 
  -8   8   3      954.27      980.20     36.72 o 
  -7   8   3     6575.41     5897.84    136.98 o 
  -6   8   3     4032.90     3996.89    101.62 o 
  -5   8   3     4873.93     4695.38    116.32 o 
  -4   8   3      149.51      148.41     22.90 o 
  -3   8   3    21802.71    22232.17    254.59 o 
  -2   8   3        1.65       -3.78      8.13 o 
  -1   8   3     9236.82    10111.10    490.68 o 
   0   8   3     1246.80     1268.11     34.40 o 
   1   8   3    18486.31    18979.62    190.88 o 
   2   8   3     2183.49     1991.52     50.37 o 
   3   8   3    13163.15    13385.76    179.84 o 
   4   8   3     3218.41     2812.16    195.16 o 
   5   8   3     9655.95    10452.55    213.60 o 
   6   8   3       44.60       34.60     16.77 o 
   7   8   3    18478.23    20316.64    380.91 o 
   8   8   3      974.95      997.84     74.60 o 
   9   8   3     4545.71     4393.82    177.96 o 
  10   8   3        6.38      -26.77     18.55 o 
  11   8   3     6540.87     6739.62    235.65 o 
 -12   9   3     1245.66     1150.23    120.38 o 
 -11   9   3     7598.20     7512.42    236.51 o 
 -10   9   3     2158.49     2059.22    120.87 o 
  -9   9   3     4107.59     3737.01    149.26 o 
  -8   9   3       95.75       80.75     11.55 o 
  -7   9   3     7897.49     8122.78    148.83 o 
  -6   9   3     2946.14     2919.70     72.15 o 
  -5   9   3     8526.22     8906.10    161.69 o 
  -4   9   3     3209.00     2964.17    133.24 o 
  -3   9   3    11037.49    11241.37    184.05 o 
  -2   9   3     1279.10     1070.37     38.92 o 
  -1   9   3     6516.91     6595.81    112.77 o 
   0   9   3     4668.04     4969.44     88.66 o 
   1   9   3      297.56      319.18     26.90 o 
   2   9   3       58.55       79.74     14.43 o 
   3   9   3     1196.36     1070.87     43.16 o 
   4   9   3     2422.34     2613.83    116.45 o 
   5   9   3      429.15      448.70     37.22 o 
   6   9   3      246.21      304.90     46.47 o 
   7   9   3       15.62       12.44     30.45 o 
   8   9   3     1373.76     1374.86     54.02 o 
   9   9   3       94.66       72.14     16.45 o 
  10   9   3      330.53      359.81     50.27 o 
  11   9   3     2186.87     2122.90    132.20 o 
 -11  10   3     1004.94      879.19     58.70 o 
 -10  10   3     1518.35     1620.35    115.12 o 
  -9  10   3     4188.79     4138.47    128.86 o 
  -8  10   3     1291.78     1286.01     77.46 o 
  -7  10   3     4241.66     3833.32    108.45 o 
  -6  10   3      203.47      249.90     29.32 o 
  -5  10   3     6035.31     5502.26    126.78 o 
  -4  10   3       28.16       44.30      9.91 o 
  -3  10   3    13358.35    14209.79    453.87 o 
  -2  10   3      361.94      325.70     34.52 o 
  -1  10   3     4503.20     4748.41    113.43 o 
   0  10   3     3055.51     3050.74    112.90 o 
   1  10   3     9378.68     9731.66    218.25 o 
   2  10   3     1297.90     1077.26     40.98 o 
   3  10   3     8909.51     9166.66    231.36 o 
   4  10   3      278.03      287.20     30.50 o 
   5  10   3    14187.31    16048.92    310.64 o 
   6  10   3        2.32      -29.43     18.11 o 
   7  10   3     8574.39     9214.82    248.96 o 
   8  10   3      356.81      288.49     71.18 o 
   9  10   3     2623.68     2667.87    124.97 o 
  10  10   3      907.54      933.41     94.33 o 
 -10  11   3      578.41      557.73     74.88 o 
  -9  11   3     3303.19     3100.60    131.44 o 
  -8  11   3      372.55      375.40     56.68 o 
  -7  11   3    10346.79    10213.51    287.70 o 
  -6  11   3      121.58      127.10     19.28 o 
  -5  11   3     3332.21     3288.99     90.13 o 
  -4  11   3     2725.44     2645.93    154.87 o 
  -3  11   3     6378.44     6374.74    260.11 o 
  -2  11   3      546.55      568.06     25.91 o 
  -1  11   3     2184.87     2105.38     60.23 o 
   0  11   3     3103.24     3393.68     82.58 o 
   1  11   3       89.83       72.13     20.03 o 
   2  11   3       44.00       99.57     16.36 o 
   3  11   3      769.46      599.57     50.47 o 
   4  11   3      211.61      283.23     48.12 o 
   5  11   3      284.98      254.79     43.63 o 
   6  11   3     1396.67     1477.18     79.14 o 
   7  11   3      560.67      598.93     56.23 o 
   8  11   3     2517.37     2525.62    114.31 o 
   9  11   3      295.17      296.58     45.26 o 
  10  11   3      478.25      426.65     50.71 o 
 -10  12   3      855.10      778.94     99.85 o 
  -9  12   3     2617.47     2391.79     99.68 o 
  -8  12   3     1387.10     1330.15     75.20 o 
  -7  12   3     8107.28     8051.02    238.25 o 
  -6  12   3     3785.87     3960.58    126.10 o 
  -5  12   3     5225.53     5384.41    320.48 o 
  -4  12   3     1232.44     1210.22     45.52 o 
  -3  12   3     4124.08     3994.74    102.31 o 
  -2  12   3        6.55        7.60     11.61 o 
  -1  12   3    17571.24    20010.08    319.12 o 
   0  12   3      921.51      924.40     42.28 o 
   1  12   3    17876.71    19554.99    362.32 o 
   2  12   3      645.51      619.07     28.58 o 
   3  12   3     9001.86     9851.76    191.01 o 
   4  12   3     2187.29     2434.55    106.00 o 
   5  12   3     8323.59     8829.07    228.28 o 
   6  12   3      987.02      962.03     61.20 o 
   7  12   3     9160.39    10095.50    275.25 o 
   8  12   3      143.82      130.82     19.57 o 
   9  12   3     5344.49     5773.03    208.92 o 
  -9  13   3     3048.21     3033.88    135.84 o 
  -8  13   3       27.53       23.85      8.56 o 
  -7  13   3     3958.14     3539.13    148.51 o 
  -6  13   3      119.27      128.95     18.88 o 
  -5  13   3     4970.65     4746.12    156.10 o 
  -4  13   3       97.42      140.83     23.32 o 
  -3  13   3     2159.40     1857.56     55.45 o 
  -2  13   3      861.77      957.53     36.25 o 
  -1  13   3      385.87      376.81     45.57 o 
   0  13   3     1851.40     2109.44     65.32 o 
   1  13   3      212.45      225.77     32.77 o 
   2  13   3      720.38      675.59     33.06 o 
   3  13   3      110.27       90.82     29.38 o 
   4  13   3       20.62       20.22     15.95 o 
   5  13   3       16.20      -14.37     24.83 o 
   6  13   3      843.08      885.44    105.48 o 
   7  13   3      995.71      834.21     85.97 o 
   8  13   3      434.09      507.43     69.76 o 
  -8  14   3      804.98      833.67     85.65 o 
  -7  14   3     2939.50     3065.53    130.54 o 
  -6  14   3     1812.58     1920.78    118.58 o 
  -5  14   3     4720.06     4951.11    120.14 o 
  -4  14   3      153.33      121.58     16.36 o 
  -3  14   3     7687.88     7617.81    219.97 o 
  -2  14   3      184.72      214.46     26.96 o 
  -1  14   3     9512.43    10491.96    343.06 o 
   0  14   3     1551.11     1543.26     42.90 o 
   1  14   3     7062.24     7457.99    210.48 o 
   2  14   3      760.68      716.72     63.43 o 
   3  14   3     8415.07     9096.13    286.44 o 
   4  14   3     1846.91     1890.48     68.42 o 
   5  14   3     7484.44     8204.02    247.75 o 
   6  14   3      102.03       93.75     16.61 o 
   7  14   3     4791.33     4901.83    179.94 o 
  -7  15   3     1342.77     1161.36     86.33 o 
  -6  15   3        4.48        3.01     10.34 o 
  -5  15   3     3371.02     3683.11    169.98 o 
  -4  15   3     1275.44     1182.86     77.21 o 
  -3  15   3     1488.24     1356.28     54.17 o 
  -2  15   3     2410.71     2476.62     94.72 o 
  -1  15   3     2149.85     2091.59     67.51 o 
   0  15   3      621.86      692.70     54.20 o 
   1  15   3      650.22      662.18     47.75 o 
   2  15   3       49.76       92.39     13.75 o 
   3  15   3      221.99      276.34     38.07 o 
   4  15   3       40.84       68.13     10.14 o 
   5  15   3      148.40      188.43     36.59 o 
   6  15   3     1227.52     1218.13     97.96 o 
  -5  16   3     2884.24     2997.35    145.14 o 
  -4  16   3       87.01       75.22     11.48 o 
  -3  16   3     3806.19     3677.27    136.34 o 
  -2  16   3       95.48      104.10     15.53 o 
  -1  16   3     5318.29     5850.63    160.64 o 
   0  16   3      997.21      995.76     52.48 o 
   1  16   3     3008.16     3057.61    146.42 o 
   2  16   3       57.98       62.63     12.34 o 
   3  16   3     6528.62     7203.40    228.50 o 
   4  16   3     1006.43      964.76     63.91 o 
  -2  17   3      516.23      483.58     55.49 o 
  -1  17   3      812.00      717.70    121.33 o 
   0  17   3      788.95      766.88     64.39 o 
   1  17   3     1369.68     1492.03     77.81 o 
 -14   0   4     6761.59     6727.82    277.39 o 
 -12   0   4     2918.66     3179.61    126.84 o 
 -10   0   4     7993.20     8462.97    295.22 o 
  -8   0   4     9858.47    12602.72   1687.18 o 
  -4   0   4    13226.32    12263.12    344.48 o 
  -2   0   4     4079.27     4378.36     90.98 o 
   0   0   4    10634.38    12131.15    299.65 o 
   2   0   4      498.75      467.86     22.85 o 
   4   0   4    34704.26    37724.58    743.24 o 
   6   0   4     5001.44     5746.35    138.81 o 
   8   0   4    22295.77    23800.95    572.27 o 
  10   0   4     7986.96     8211.46    278.65 o 
  12   0   4     4855.85     5053.16    353.98 o 
 -13   1   4       26.30       10.60     10.98 o 
 -12   1   4     7941.21     8697.82    443.66 o 
 -11   1   4       21.48        1.40     13.02 o 
 -10   1   4    33193.21    38091.74    583.06 o 
  -9   1   4     2051.69     1865.92     51.08 o 
  -8   1   4     1349.66     1460.89     53.63 o 
  -7   1   4        3.92      -21.61     15.38 o 
  -6   1   4    53849.06    58619.20    645.40 o 
  -5   1   4      212.91      164.70     19.85 o 
  -4   1   4    30289.59    33380.09    489.28 o 
  -3   1   4     9169.51     9093.53    127.79 o 
  -2   1   4    37772.91    40315.06    416.69 o 
  -1   1   4     3800.93     3677.68     55.67 o 
   0   1   4    98412.79   118244.66   9896.33 o 
   1   1   4    55007.72    58734.85    492.06 o 
   2   1   4     3887.80     3707.82     74.59 o 
   3   1   4      283.36      293.13     21.46 o 
   4   1   4    42584.04    42458.45    739.13 o 
   5   1   4     2839.65     3002.52     93.03 o 
   6   1   4     9620.27    10191.48    163.57 o 
   7   1   4       18.08       -8.32      9.25 o 
   8   1   4     8635.40     8823.80    193.45 o 
   9   1   4      238.84      230.23     31.09 o 
  10   1   4    14510.76    15873.25    331.47 o 
  11   1   4      212.27      208.75     27.97 o 
  12   1   4      319.80      273.52     35.96 o 
 -13   2   4       17.22       19.18      9.89 o 
 -12   2   4     2413.16     2199.35     78.23 o 
 -11   2   4        2.02      -26.11     17.64 o 
 -10   2   4    14825.88    15661.15    411.62 o 
  -9   2   4      190.12      224.88     30.28 o 
  -8   2   4     4432.50     4545.78    116.30 o 
  -7   2   4     1163.38     1001.94     44.46 o 
  -6   2   4     3125.13     3479.38    100.85 o 
  -5   2   4     8938.49     9281.73    201.19 o 
  -4   2   4    29755.19    30671.48    410.97 o 
  -3   2   4      171.04      169.29     12.68 o 
  -2   2   4    10512.33    11305.28    157.63 o 
  -1   2   4    45980.87    49471.57    709.67 o 
   1   2   4    14553.65    14968.50    275.27 o 
   2   2   4     6676.60     6944.50    101.39 o 
   3   2   4      458.25      364.61     18.08 o 
   4   2   4    19483.59    19581.71    495.67 o 
   5   2   4        0.96        4.34      5.92 o 
   6   2   4       14.44       44.51     14.59 o 
   7   2   4       16.45       26.82      8.34 o 
   8   2   4    12397.71    13155.01    242.51 o 
   9   2   4      101.67      115.99     12.21 o 
  10   2   4     1327.59     1265.41     55.41 o 
  11   2   4      130.51      135.75     20.58 o 
  12   2   4     5936.93     6028.66    186.94 o 
 -13   3   4      155.67      170.87     23.15 o 
 -12   3   4     3927.50     3998.81    109.90 o 
 -11   3   4      618.56      574.60     54.13 o 
 -10   3   4    10490.33    10486.26    222.85 o 
  -9   3   4      489.36      472.31     39.88 o 
  -8   3   4     3556.56     3520.54     95.23 o 
  -7   3   4     1940.02     1828.75     51.05 o 
  -6   3   4    37242.06    39888.57    386.26 o 
  -5   3   4      932.35      940.71     45.32 o 
  -4   3   4    26910.90    29156.38    356.27 o 
  -3   3   4       94.90      125.74     15.32 o 
  -2   3   4    20860.84    21336.83    119.70 o 
  -1   3   4     3111.39     3291.65     53.75 o 
   0   3   4    52809.63    54313.21    296.70 o 
   1   3   4      248.12      225.53     11.21 o 
   2   3   4    10168.65    12475.58   1190.55 o 
   3   3   4       34.93       24.27     12.30 o 
   4   3   4    39250.13    39039.35    963.94 o 
   5   3   4       30.81       15.97     14.32 o 
   6   3   4    10582.75    11246.80    206.54 o 
   7   3   4      298.63      390.06     33.00 o 
   8   3   4    11432.74    11515.33    205.19 o 
   9   3   4      158.31      196.84     27.99 o 
  10   3   4     6777.89     7535.24    259.62 o 
  11   3   4      965.24     1022.05     87.46 o 
  12   3   4      348.96      355.19     94.91 o 
 -13   4   4        5.92       18.36     10.38 o 
 -12   4   4     1407.96     1309.03     80.16 o 
 -11   4   4      439.15      452.73     38.59 o 
 -10   4   4     4703.33     4543.53    125.53 o 
  -9   4   4       10.50       42.05     13.79 o 
  -8   4   4     1039.41     1097.55     58.27 o 
  -7   4   4     2978.38     3076.32     54.33 o 
  -6   4   4     1640.68     1800.10     51.33 o 
  -5   4   4     1532.71     1594.83     48.13 o 
  -4   4   4    19707.36    21091.45    374.12 o 
  -3   4   4     4475.93     4241.60     86.49 o 
  -2   4   4      999.01      841.29     27.67 o 
  -1   4   4      592.65      597.11     28.45 o 
   0   4   4     2804.67     2648.84     49.10 o 
   1   4   4       69.63       97.89     10.46 o 
   2   4   4      545.73      634.37     25.72 o 
   3   4   4     1696.53     1457.59     63.40 o 
   4   4   4     3240.65     3124.07    304.44 o 
   5   4   4        1.97       11.12     23.98 o 
   6   4   4      130.08       25.87    150.65 o 
   7   4   4      996.10     1587.42    261.45 o 
   8   4   4     8440.05     9136.03    301.48 o 
   9   4   4        5.64      -16.00     18.13 o 
  10   4   4     1648.38     1888.03    185.33 o 
  11   4   4       15.23        8.45     10.22 o 
  12   4   4     3585.45     3529.76    124.75 o 
 -13   5   4      756.57      819.76     96.24 o 
 -12   5   4     1220.46     1218.87     67.10 o 
 -11   5   4      725.30      781.76     79.32 o 
 -10   5   4    16553.44    17582.46    493.59 o 
  -9   5   4      324.61      313.71     42.52 o 
  -8   5   4    10870.44    10915.74    195.12 o 
  -7   5   4     2707.27     2421.66     80.81 o 
  -6   5   4    41625.02    44650.73    506.14 o 
  -5   5   4      318.17      234.54     26.89 o 
  -4   5   4    29443.46    31955.49    312.03 o 
  -3   5   4     7058.94     7206.45    123.20 o 
  -2   5   4    34165.52    36688.34    432.22 o 
  -1   5   4     1697.62     2016.74     48.39 o 
   0   5   4    51207.11    52951.38    787.34 o 
   1   5   4      812.19      682.28     22.27 o 
   2   5   4    25710.19    27454.55    263.54 o 
   3   5   4      114.63      226.47     80.49 o 
   4   5   4    37067.26    37776.76    805.63 o 
   5   5   4       80.66       68.16     13.92 o 
   6   5   4     3420.09     2913.97    141.17 o 
   7   5   4      718.07      712.85     73.59 o 
   8   5   4     8001.61     8331.68    176.80 o 
   9   5   4      722.54      693.32     56.69 o 
  10   5   4     7261.85     7353.73    247.76 o 
  11   5   4      936.25      790.81     72.01 o 
  12   5   4      104.61      123.49     19.43 o 
 -13   6   4        0.21       -6.34     15.17 o 
 -12   6   4      183.94      177.59     24.88 o 
 -11   6   4      552.14      481.78     51.88 o 
 -10   6   4     1603.72     1469.02     64.07 o 
  -9   6   4      745.93      745.27     70.59 o 
  -8   6   4     2615.05     2736.95     69.57 o 
  -7   6   4      309.67      335.02     45.58 o 
  -6   6   4       38.77        5.23     20.65 o 
  -5   6   4     1326.84     1167.52     45.77 o 
  -4   6   4     1490.92     1236.84     39.47 o 
  -3   6   4       25.66       56.30     11.31 o 
  -2   6   4     2415.83     2312.09     57.12 o 
  -1   6   4      919.56      994.63     36.05 o 
   0   6   4      369.62      447.02     23.46 o 
   1   6   4     2629.87     2665.97    123.31 o 
   2   6   4     3260.05     3013.35     71.68 o 
   3   6   4     5225.50     4794.92    148.57 o 
   4   6   4     6165.36     6240.37    138.09 o 
   5   6   4     1505.04     1392.41     49.05 o 
   6   6   4      447.22      480.83     83.26 o 
   7   6   4       69.27       73.01     13.20 o 
   8   6   4    12110.00    12154.59    462.31 o 
   9   6   4     1604.84     1561.62     60.98 o 
  10   6   4     3084.34     2854.54    100.60 o 
  11   6   4      197.84      192.12     28.78 o 
 -12   7   4     2618.71     2551.64     89.24 o 
 -11   7   4     1435.47     1308.15    130.72 o 
 -10   7   4    15482.35    15603.77    451.18 o 
  -9   7   4        2.16      -31.31     15.66 o 
  -8   7   4     6883.62     6514.81    161.55 o 
  -7   7   4      539.20      450.76     24.66 o 
  -6   7   4    25545.74    26100.82    354.61 o 
  -5   7   4      205.47      233.26     32.17 o 
  -4   7   4    22756.43    24417.76    285.62 o 
  -3   7   4     2184.24     2018.62     53.92 o 
  -2   7   4    24773.40    25420.95    282.31 o 
  -1   7   4     2923.48     2419.83     64.36 o 
   0   7   4    23616.86    24074.85    312.14 o 
   1   7   4      518.00      443.88     54.02 o 
   2   7   4    12397.02    12816.05    207.51 o 
   3   7   4        2.29       33.11     84.26 o 
   4   7   4    28425.78    30000.47    396.35 o 
   5   7   4      561.47      461.46     28.00 o 
   6   7   4     3249.49     3084.06    101.11 o 
   7   7   4     1503.76     1421.79     50.55 o 
   8   7   4     1566.14     1358.89     77.63 o 
   9   7   4      371.64      349.57     47.57 o 
  10   7   4     5375.08     5537.35    190.54 o 
  11   7   4       49.08       33.02     12.62 o 
 -12   8   4     1598.56     1482.52    125.18 o 
 -11   8   4      232.60      198.40     31.62 o 
 -10   8   4     9807.21     9148.71    274.70 o 
  -9   8   4      275.86      278.78     38.32 o 
  -8   8   4     3296.69     3168.49     98.82 o 
  -7   8   4      823.29      813.85     34.39 o 
  -6   8   4       15.59       -8.20     13.56 o 
  -5   8   4     1484.25     1413.85     51.42 o 
  -4   8   4     8662.77     8143.42    150.91 o 
  -3   8   4      204.04      235.53     34.33 o 
  -2   8   4       80.61       94.06     13.75 o 
  -1   8   4        3.22       41.10      9.70 o 
   0   8   4      741.00      607.76     67.85 o 
   1   8   4     5330.74     5889.99     99.00 o 
   2   8   4      512.37      419.60     18.20 o 
   3   8   4     5307.50     5156.79    127.49 o 
   4   8   4     6185.66     6354.80    203.12 o 
   5   8   4     3451.12     3512.19     99.19 o 
   6   8   4     1195.93     1272.35     89.16 o 
   7   8   4      299.12      267.48     40.81 o 
   8   8   4     6665.41     6291.35    192.71 o 
   9   8   4      281.36      323.01     47.83 o 
  10   8   4     2008.52     1964.37     91.99 o 
  11   8   4      439.64      434.66     70.20 o 
 -11   9   4      417.86      348.00     43.66 o 
 -10   9   4     6398.89     6301.74    207.09 o 
  -9   9   4      586.84      523.10     46.82 o 
  -8   9   4     4165.76     3653.97    108.76 o 
  -7   9   4      353.68      320.84     42.37 o 
  -6   9   4    13551.25    13983.76    255.00 o 
  -5   9   4     2506.52     2383.08     63.91 o 
  -4   9   4    19828.86    21214.57    325.69 o 
  -3   9   4     4072.09     3808.10    100.21 o 
  -2   9   4    13926.14    14764.42    314.49 o 
  -1   9   4     3841.63     3960.19    198.52 o 
   0   9   4    29117.76    31142.42    358.10 o 
   1   9   4     1104.42     1159.59     53.05 o 
   2   9   4     8380.13     8830.27    147.02 o 
   3   9   4      995.27      948.40     78.51 o 
   4   9   4    18458.71    19431.36    394.39 o 
   5   9   4      621.10      600.80     45.74 o 
   6   9   4    10224.30    10935.09    225.86 o 
   7   9   4     2859.67     2847.40    102.30 o 
   8   9   4     4602.11     4210.46    162.36 o 
   9   9   4      587.04      672.16     85.95 o 
  10   9   4     4675.64     4682.28    163.21 o 
 -11  10   4       34.61       33.07     11.11 o 
 -10  10   4     4388.11     3905.19    151.82 o 
  -9  10   4      155.68      200.50     36.50 o 
  -8  10   4     5890.47     5778.26    128.97 o 
  -7  10   4     1740.19     1799.05     76.56 o 
  -6  10   4     5408.67     5232.38    171.24 o 
  -5  10   4       13.50       44.68      8.52 o 
  -4  10   4     5591.37     5221.66    127.37 o 
  -3  10   4       85.17      112.72     22.38 o 
  -2  10   4       88.08       60.36     29.11 o 
  -1  10   4       91.21      117.90     22.51 o 
   0  10   4      493.56      383.97     32.22 o 
   1  10   4     4233.89     4400.64    106.94 o 
   2  10   4       13.05       14.66     14.32 o 
   3  10   4      355.50      362.44     30.69 o 
   4  10   4      746.67      710.52     45.37 o 
   5  10   4      129.91      149.13     24.96 o 
   6  10   4     7129.52     7491.01    224.00 o 
   7  10   4       89.96       70.89     17.09 o 
   8  10   4     5107.61     4705.60    142.61 o 
   9  10   4       10.39       20.15     12.01 o 
  10  10   4     1933.47     1667.49     72.27 o 
 -10  11   4     4149.47     3726.80    127.94 o 
  -9  11   4      339.62      345.28     54.88 o 
  -8  11   4     5426.90     5344.56    189.64 o 
  -7  11   4      596.58      567.59     53.20 o 
  -6  11   4    17107.81    17919.51    489.37 o 
  -5  11   4        7.66      -13.46     10.51 o 
  -4  11   4     3454.23     3491.62     92.94 o 
  -3  11   4     1797.77     1860.87    111.40 o 
  -2  11   4    14323.32    16653.17    288.80 o 
  -1  11   4     2847.26     2612.09     64.87 o 
   0  11   4    24365.80    26077.57    478.80 o 
   1  11   4      741.04      684.82     32.77 o 
   2  11   4    10786.37    11662.42    190.06 o 
   3  11   4      122.49      103.53     21.07 o 
   4  11   4    15005.99    15852.08    390.86 o 
   5  11   4      585.39      552.38     41.15 o 
   6  11   4     8614.62     8961.52    303.08 o 
   7  11   4     3949.67     4312.61    129.20 o 
   8  11   4     5368.18     5381.51    187.57 o 
   9  11   4      340.21      370.08     53.13 o 
 -10  12   4     1588.37     1348.57    113.15 o 
  -9  12   4     1184.79     1270.46     79.19 o 
  -8  12   4     1088.23     1034.23    116.85 o 
  -7  12   4     2158.58     2213.08     81.01 o 
  -6  12   4      484.25      476.52     36.72 o 
  -5  12   4     2497.13     2561.71     85.03 o 
  -4  12   4      309.21      305.34     56.48 o 
  -3  12   4      553.65      565.65     29.40 o 
  -2  12   4      675.62      684.16     42.21 o 
  -1  12   4     1021.24      987.32     59.32 o 
   0  12   4      397.63      371.50     61.65 o 
   1  12   4     4941.89     5272.71    195.29 o 
   2  12   4      592.38      514.92     36.82 o 
   3  12   4     1311.62     1314.62     54.47 o 
   4  12   4     3426.43     3071.94    141.10 o 
   5  12   4     1751.89     1605.36    111.45 o 
   6  12   4     3589.68     3550.72    112.14 o 
   7  12   4      208.25      228.68     39.04 o 
   8  12   4     2278.45     2168.99     86.61 o 
  -9  13   4      159.70      142.35     27.66 o 
  -8  13   4     4181.81     4350.70    155.46 o 
  -7  13   4      420.19      383.61     49.75 o 
  -6  13   4     8251.16     8540.87    259.06 o 
  -5  13   4       90.80       88.13     12.35 o 
  -4  13   4    10011.77    10673.19    304.11 o 
  -3  13   4     2592.66     2510.32     68.44 o 
  -2  13   4     9328.70     9920.26    255.57 o 
  -1  13   4       94.50       84.22     16.12 o 
   0  13   4    10617.98    11654.59    254.16 o 
   1  13   4      422.45      456.17     50.03 o 
   2  13   4     5355.68     5957.64    174.13 o 
   3  13   4        2.42      -19.68     13.46 o 
   4  13   4     7597.57     7867.38    335.62 o 
   5  13   4      106.96       99.81     45.96 o 
   6  13   4     8198.89     8676.60    243.25 o 
   7  13   4      730.03      761.67    100.58 o 
   8  13   4     1984.68     1883.07     95.45 o 
  -8  14   4     1114.90     1028.14    116.30 o 
  -7  14   4     1022.04      986.10     61.46 o 
  -6  14   4      328.16      337.74     46.91 o 
  -5  14   4      497.44      523.40     47.83 o 
  -4  14   4       92.06       53.34     12.19 o 
  -3  14   4     1148.80     1046.43     50.21 o 
  -2  14   4        9.73      -33.79     16.89 o 
  -1  14   4      320.53      372.74     56.12 o 
   0  14   4        1.46      -25.06     14.58 o 
   1  14   4      717.08      791.09     59.36 o 
   2  14   4     1357.16     1145.27     51.22 o 
   3  14   4     1128.19     1199.95     68.19 o 
   4  14   4     1291.13     1201.02     80.84 o 
   5  14   4       95.91      119.59     21.83 o 
   6  14   4      492.80      507.60     75.90 o 
   7  14   4       25.62       45.37     10.72 o 
  -6  15   4     2787.70     2847.26    134.92 o 
  -5  15   4      671.09      749.42     89.15 o 
  -4  15   4     7122.23     7497.90    214.14 o 
  -3  15   4     2651.00     2661.38    103.46 o 
  -2  15   4     8128.64     8699.25    216.65 o 
  -1  15   4       21.37        6.81      8.71 o 
   0  15   4     4519.39     4493.67    150.54 o 
   1  15   4      839.58      878.89     53.19 o 
   2  15   4     7214.81     7858.00    219.93 o 
   3  15   4      170.66      153.14     31.04 o 
   4  15   4     3592.89     3601.37    113.44 o 
   5  15   4      416.46      514.60     76.12 o 
  -5  16   4      293.02      279.97     38.72 o 
  -4  16   4       69.86       44.46     10.05 o 
  -3  16   4       74.83       67.15     14.73 o 
  -2  16   4      279.83      301.85     35.36 o 
  -1  16   4      301.86      310.22     33.32 o 
   0  16   4       68.56       60.02     12.96 o 
   1  16   4      156.47      220.75     31.26 o 
   2  16   4       64.79       37.46     14.48 o 
   3  16   4      566.79      597.64     76.95 o 
   4  16   4      138.70      128.10     20.15 o 
  -1  17   4       83.93       92.27     15.19 o 
   0  17   4     2856.97     3034.31    168.30 o 
 -13   0   5    15348.96    15707.15    794.58 o 
 -11   0   5     4700.79     4632.29    177.85 o 
  -9   0   5     9670.72    10117.78    207.26 o 
  -7   0   5    42122.61    44663.86   1171.44 o 
  -5   0   5    41639.52    44159.03    986.63 o 
  -3   0   5    29959.95    30468.44    255.51 o 
  -1   0   5      473.38      660.42    199.21 o 
   1   0   5    25933.98    25630.83    214.92 o 
   3   0   5    29817.50    32082.16   1647.70 o 
   5   0   5     1471.06     1633.59     78.23 o 
   7   0   5    11260.61    11584.58    233.49 o 
   9   0   5       13.61        4.71     13.54 o 
  11   0   5      485.75      429.10     86.01 o 
 -13   1   5     1019.43      993.44     98.72 o 
 -12   1   5       17.76       28.75     10.48 o 
 -11   1   5     4848.87     5285.61    155.92 o 
 -10   1   5      996.08     1101.11     59.02 o 
  -9   1   5     5156.64     5700.16    371.70 o 
  -8   1   5     1045.70     1091.37     52.00 o 
  -7   1   5     4027.85     3604.97    110.99 o 
  -6   1   5       67.28      140.31     25.51 o 
  -5   1   5     2258.23     2264.63     69.51 o 
  -4   1   5      953.91      919.32     40.17 o 
  -3   1   5     4597.16     4769.96     71.48 o 
  -2   1   5      827.10      740.34     20.33 o 
   0   1   5      272.06      230.02     20.16 o 
   1   1   5    57464.42    60351.00    557.83 o 
   2   1   5     1136.29     1177.17     29.99 o 
   3   1   5     7661.98     8260.01    207.27 o 
   4   1   5      822.08      903.25     36.95 o 
   5   1   5    36233.43    38490.23    370.19 o 
   6   1   5        7.90       16.48      4.34 o 
   7   1   5     7963.84     7847.00    185.72 o 
   8   1   5      220.21      174.16     19.91 o 
   9   1   5     3639.92     3773.74    110.93 o 
  10   1   5      189.77      172.59     25.37 o 
  11   1   5    14676.66    16558.35    221.14 o 
  12   1   5      247.18      226.08     53.17 o 
 -13   2   5    13056.25    13939.26   2170.58 o 
 -12   2   5       39.34       10.60     11.06 o 
 -11   2   5     9411.75     9721.33    224.57 o 
 -10   2   5      532.97      609.12     62.06 o 
  -9   2   5    18041.77    19324.51    329.01 o 
  -8   2   5     1188.11     1165.57     44.25 o 
  -7   2   5    38550.18    42515.76    843.98 o 
  -6   2   5      233.12      216.39     32.96 o 
  -5   2   5     6918.07     6739.73    138.90 o 
  -4   2   5     6785.02     7322.04    108.68 o 
  -3   2   5    73975.10    82419.02    588.57 o 
  -2   2   5        3.46       11.59      5.46 o 
  -1   2   5    22710.82    23005.72    330.29 o 
   0   2   5       69.81      136.95     20.40 o 
   1   2   5    55158.77    61247.58   1428.03 o 
   2   2   5    13426.48    14629.79    432.63 o 
   3   2   5    23619.20    24568.91    561.45 o 
   4   2   5     1295.80     1102.26     39.71 o 
   6   2   5      779.59      810.61     33.43 o 
   7   2   5    15509.20    16139.42    228.40 o 
   8   2   5      813.44      755.26     50.36 o 
   9   2   5       67.05       73.63     12.45 o 
  10   2   5      841.49      752.81     45.29 o 
  11   2   5     1555.36     1668.71    103.37 o 
  12   2   5      152.66      144.68     23.61 o 
 -13   3   5      545.02      536.62     49.99 o 
 -12   3   5      510.13      628.13     60.12 o 
 -11   3   5     2297.92     2243.61     85.49 o 
 -10   3   5       17.25       74.19     16.55 o 
  -9   3   5      326.22      359.81     29.49 o 
  -8   3   5      105.85      163.58     27.90 o 
  -7   3   5     5281.20     4976.42     97.06 o 
  -6   3   5      255.61      273.28     36.25 o 
  -5   3   5      456.51      453.64     57.92 o 
  -4   3   5     2456.10     2466.47     61.73 o 
  -3   3   5    11148.81    11495.99    164.78 o 
  -2   3   5      703.68      735.46     21.04 o 
  -1   3   5     1844.78     1776.06     41.68 o 
   0   3   5     2757.86     2681.88     53.00 o 
   1   3   5     7233.13     6974.60    214.74 o 
   2   3   5     1426.30     1468.29     31.62 o 
   3   3   5     6793.01     7203.37    137.41 o 
   4   3   5      977.46     1221.14    117.58 o 
   5   3   5    10789.02    10008.43    158.81 o 
   6   3   5     1077.34     1133.13     42.73 o 
   7   3   5     9848.00    10236.08    194.45 o 
   8   3   5     2044.23     1974.12     56.10 o 
   9   3   5     6460.19     6648.62    191.93 o 
  10   3   5        7.51       -5.90     16.05 o 
  11   3   5     9375.99    10626.63    335.27 o 
  12   3   5       87.46       62.52     20.57 o 
 -13   4   5     9917.83    10589.64    278.69 o 
 -12   4   5      151.52      127.45     16.82 o 
 -11   4   5     5184.66     4796.29    158.87 o 
 -10   4   5      178.88      100.34     18.45 o 
  -9   4   5    16263.26    17093.95    280.08 o 
  -8   4   5        3.46      -30.29     23.88 o 
  -7   4   5    28302.59    30309.19    357.05 o 
  -6   4   5     1822.33     1991.53     54.66 o 
  -5   4   5    26345.14    29533.83    443.09 o 
  -4   4   5     1530.36     1393.19     38.93 o 
  -3   4   5    95295.93   103840.95   1183.20 o 
  -2   4   5     1740.12     1709.64     34.64 o 
  -1   4   5    24325.73    25601.22    524.33 o 
   0   4   5     2577.85     2435.97     47.73 o 
   1   4   5    65586.71    70387.70   1213.04 o 
   2   4   5     1804.92     1747.50     67.40 o 
   3   4   5    42970.13    44814.57    419.78 o 
   4   4   5     7777.36     7700.12    289.57 o 
   5   4   5     1863.70     1747.74     91.14 o 
   6   4   5       36.61       -5.74      9.15 o 
   7   4   5    11987.48    12716.31    436.91 o 
   8   4   5     1251.71     1190.16     78.54 o 
   9   4   5     1310.61     1905.18    414.27 o 
  10   4   5      511.68      590.53     80.94 o 
  11   4   5      365.18      273.42     48.52 o 
  12   4   5        4.03        0.56     15.28 o 
 -13   5   5      512.34      523.49     76.25 o 
 -12   5   5      322.76      363.14     44.79 o 
 -11   5   5     1339.09     1247.39     50.36 o 
 -10   5   5       43.35       91.00     18.21 o 
  -9   5   5      425.12      464.24     57.40 o 
  -8   5   5       38.31       18.52      9.31 o 
  -7   5   5     3190.65     2881.67    106.45 o 
  -6   5   5      274.51      287.25     30.31 o 
  -5   5   5     5426.18     5896.58    112.55 o 
  -4   5   5     1970.61     1869.13     52.83 o 
  -3   5   5     4168.96     4258.82     77.32 o 
  -2   5   5     2584.30     2461.28     60.04 o 
  -1   5   5     1314.64     1314.92     41.74 o 
   0   5   5     2906.26     3351.72     92.93 o 
   1   5   5    14616.49    13962.33    225.59 o 
   2   5   5       36.53       43.42      9.18 o 
   3   5   5      712.59      726.66     34.75 o 
   4   5   5      659.38      562.10     72.15 o 
   5   5   5    12829.73    13489.06    230.76 o 
   6   5   5      564.02      491.90     25.12 o 
   7   5   5    11665.21    12185.59    282.48 o 
   8   5   5     2057.30     2088.08     78.80 o 
   9   5   5     7169.33     7302.99    234.74 o 
  10   5   5       31.64       17.23      8.79 o 
  11   5   5    11346.54    11738.89    374.07 o 
 -13   6   5     8828.75     8795.66    328.35 o 
 -12   6   5      194.89      179.26     22.90 o 
 -11   6   5     3371.08     3090.43     86.59 o 
 -10   6   5      404.30      355.31     44.27 o 
  -9   6   5    17073.38    18251.88    361.63 o 
  -8   6   5       20.86       16.94     15.41 o 
  -7   6   5    21781.23    24114.83    353.15 o 
  -6   6   5     1702.66     1723.70     61.80 o 
  -5   6   5    13293.80    14796.86    297.54 o 
  -4   6   5      233.49      283.83     41.82 o 
  -3   6   5    79522.90    85691.03   1110.00 o 
  -2   6   5     1121.30     1279.19     35.31 o 
  -1   6   5    23651.21    24806.88    434.24 o 
   0   6   5     1928.78     1703.45     47.15 o 
   1   6   5    23898.38    24419.09    257.72 o 
   2   6   5     2344.94     2480.20     61.10 o 
   3   6   5    18862.11    19162.89    298.98 o 
   4   6   5     1048.29     1062.90     37.59 o 
   5   6   5      195.45      148.71     29.05 o 
   6   6   5      157.12      188.83     42.32 o 
   7   6   5     9412.32     9357.86    344.35 o 
   8   6   5      167.13      180.42     33.95 o 
   9   6   5       54.17       48.92     14.75 o 
  10   6   5       36.29       38.95     13.99 o 
  11   6   5      232.61      152.86     52.22 o 
 -12   7   5      645.38      655.86     83.06 o 
 -11   7   5     1498.81     1155.45    103.88 o 
 -10   7   5      592.80      698.96     89.83 o 
  -9   7   5      607.85      463.64     55.93 o 
  -8   7   5      225.48      280.78     35.26 o 
  -7   7   5      721.15      635.97     37.48 o 
  -6   7   5     4659.49     4456.25    154.16 o 
  -5   7   5     4813.28     4871.99     91.79 o 
  -4   7   5     5093.37     5166.90    113.50 o 
  -3   7   5     2637.59     2414.90     67.21 o 
  -2   7   5     2931.62     3383.74    232.91 o 
  -1   7   5     2580.29     2499.48     63.80 o 
   0   7   5        1.77       34.01      7.17 o 
   1   7   5    20039.59    21116.44    242.02 o 
   2   7   5     1598.36     1463.93     38.65 o 
   3   7   5     2970.44     3199.52     55.90 o 
   4   7   5     1069.57      985.33     69.92 o 
   5   7   5    16684.56    17694.54    348.05 o 
   6   7   5      452.74      451.59     51.54 o 
   7   7   5    10941.21    10326.94    211.49 o 
   8   7   5       25.93       39.55     21.56 o 
   9   7   5     5178.31     5510.88    169.46 o 
  10   7   5      632.17      651.31     80.89 o 
  11   7   5     7745.14     8631.47    341.48 o 
 -12   8   5       58.82       30.34     10.98 o 
 -11   8   5     5448.37     5644.81    187.93 o 
 -10   8   5     1236.01     1053.31    123.19 o 
  -9   8   5    12688.21    12320.22    261.65 o 
  -8   8   5     2389.14     2193.71     68.15 o 
  -7   8   5    20522.60    21737.17    346.76 o 
  -6   8   5      161.44      142.98     23.23 o 
  -5   8   5    13964.01    14517.90    215.50 o 
  -4   8   5      119.45      117.87     20.34 o 
  -3   8   5    35287.80    36476.25    412.19 o 
  -2   8   5     1151.03     1082.99     37.57 o 
  -1   8   5     8691.56     9367.50    312.72 o 
   0   8   5     4493.49     4294.10     76.89 o 
   1   8   5    13152.32    13650.23    217.57 o 
   2   8   5     4462.98     4488.31     83.70 o 
   3   8   5    10411.57    10076.96    167.55 o 
   4   8   5     1293.65     1414.67     62.16 o 
   5   8   5     1334.43     1302.80     52.31 o 
   6   8   5      196.59      209.50     37.10 o 
   7   8   5     4630.72     4417.79    176.74 o 
   8   8   5       75.36       92.56     18.01 o 
   9   8   5      327.92      289.03     46.55 o 
  10   8   5      207.47      181.01     28.62 o 
 -11   9   5     1103.23     1004.56     95.96 o 
 -10   9   5     1040.11      833.87    132.06 o 
  -9   9   5      627.96      612.94     68.45 o 
  -8   9   5       99.97      133.29     17.48 o 
  -7   9   5        9.89      -26.26     15.54 o 
  -6   9   5     1947.39     1989.93     52.27 o 
  -5   9   5       73.06       79.54     18.89 o 
  -4   9   5     5280.32     5477.32    135.79 o 
  -3   9   5      334.42      319.71     44.73 o 
  -2   9   5     3648.87     3796.16     97.58 o 
  -1   9   5      808.04      761.18     37.67 o 
   0   9   5      814.00      782.45     48.89 o 
   1   9   5    10300.76     9763.36    138.13 o 
   2   9   5        1.43       36.27     35.86 o 
   3   9   5     1905.10     1867.43     66.19 o 
   4   9   5     2139.31     2000.78     64.09 o 
   5   9   5     7132.18     7460.26    209.62 o 
   6   9   5     1940.31     1919.01     74.36 o 
   7   9   5     9232.00     9343.48    236.60 o 
   8   9   5     1033.28     1006.91     71.15 o 
   9   9   5     1986.70     1996.44    133.36 o 
  10   9   5      247.04      274.96     37.46 o 
 -11  10   5     5670.05     5539.75    206.51 o 
 -10  10   5     1810.48     1748.19     84.97 o 
  -9  10   5     5672.20     5681.08    180.90 o 
  -8  10   5     1054.81     1157.97     61.67 o 
  -7  10   5    14639.98    14846.84    308.09 o 
  -6  10   5      341.82      299.45     41.96 o 
  -5  10   5    10957.27    11144.59    188.81 o 
  -4  10   5      102.63       79.27     12.60 o 
  -3  10   5    19518.18    20144.15    346.58 o 
  -2  10   5      933.30      839.98     32.50 o 
  -1  10   5    10400.10    11369.22    197.97 o 
   0  10   5     1064.30     1094.19     45.58 o 
   1  10   5     5149.67     4719.19    110.04 o 
   2  10   5      176.23      192.36     17.47 o 
   3  10   5     6315.20     6132.20    172.57 o 
   4  10   5     1104.50     1088.03     45.95 o 
   5  10   5     8636.42     9193.91    188.78 o 
   6  10   5      123.43      182.43     36.83 o 
   7  10   5     5134.34     5304.69    202.52 o 
   8  10   5       14.41        7.00     17.35 o 
   9  10   5      616.49      619.98     75.94 o 
 -10  11   5      457.71      460.98     59.55 o 
  -9  11   5       47.11       -0.34     24.57 o 
  -8  11   5      700.81      645.69     47.64 o 
  -7  11   5       18.59      -21.31     16.01 o 
  -6  11   5      995.97      874.75     50.75 o 
  -5  11   5     1357.49     1143.08     70.15 o 
  -4  11   5      141.94      185.86     23.65 o 
  -3  11   5      173.91      157.96     24.47 o 
  -2  11   5     2109.67     2401.19    146.06 o 
  -1  11   5     3889.16     3910.25    128.30 o 
   0  11   5        9.07       36.77     13.23 o 
   1  11   5     8116.95     7969.21    151.55 o 
   2  11   5      180.22      145.93     24.21 o 
   3  11   5     1380.77     1282.64     70.82 o 
   4  11   5      939.26      854.81     43.80 o 
   5  11   5     6347.32     6368.61    190.07 o 
   6  11   5      216.90      193.18     38.09 o 
   7  11   5     3189.97     3089.33    132.52 o 
   8  11   5     3128.94     3206.44    128.69 o 
   9  11   5     2629.18     2564.45    140.85 o 
  -9  12   5     6009.76     5848.12    196.46 o 
  -8  12   5      811.98      712.52     52.90 o 
  -7  12   5    12839.96    12805.04    339.65 o 
  -6  12   5      697.70      558.22     30.53 o 
  -5  12   5     8260.55     8383.53    194.29 o 
  -4  12   5        2.13      -10.72     11.27 o 
  -3  12   5     2454.82     2303.46     81.61 o 
  -2  12   5      208.70      151.33     21.81 o 
  -1  12   5    12232.19    12910.20    202.85 o 
   0  12   5     2723.62     2480.07     72.65 o 
   1  12   5     8389.11     8712.96    272.15 o 
   2  12   5     1099.70     1097.92     42.92 o 
   3  12   5     4912.76     5148.03    149.00 o 
   4  12   5     1054.25     1074.51     48.73 o 
   5  12   5     2276.07     2174.06     79.45 o 
   6  12   5      359.90      355.42     51.59 o 
   7  12   5      801.13      694.28     52.80 o 
   8  12   5        9.66       11.57     10.68 o 
  -9  13   5       45.17       42.54     10.44 o 
  -8  13   5       94.23       94.66     13.55 o 
  -7  13   5        0.39      -64.34     32.73 o 
  -6  13   5      648.16      620.99     66.99 o 
  -5  13   5      136.64      101.00     16.22 o 
  -4  13   5      612.04      680.15     71.00 o 
  -3  13   5     3403.62     3143.16     87.53 o 
  -2  13   5      286.17      358.68     51.52 o 
  -1  13   5     4013.38     3697.97    149.43 o 
   0  13   5      427.91      455.06     37.06 o 
   1  13   5     3254.89     3139.18    150.74 o 
   2  13   5       40.35       35.53     10.81 o 
   3  13   5     2891.78     2702.87    105.85 o 
   4  13   5      770.22      789.50     86.19 o 
   5  13   5     2391.71     2119.15     80.78 o 
   6  13   5      379.18      364.76     48.07 o 
   7  13   5     4826.14     4934.34    167.06 o 
  -8  14   5      262.60      224.55     31.49 o 
  -7  14   5     7260.99     7543.40    242.33 o 
  -6  14   5     1131.86      986.46     63.39 o 
  -5  14   5     6603.94     7052.26    179.64 o 
  -4  14   5       11.17       -7.58     11.98 o 
  -3  14   5    10382.99    11090.15    277.65 o 
  -2  14   5       90.84      108.71     14.69 o 
  -1  14   5     8956.55     9390.97    275.19 o 
   0  14   5      822.45      873.06     58.66 o 
   1  14   5     5413.19     5424.31    167.53 o 
   2  14   5      924.62      950.73     47.48 o 
   3  14   5     3952.74     4000.02    155.11 o 
   4  14   5     1138.53     1029.61     66.29 o 
   5  14   5     3108.57     3237.22    111.77 o 
   6  14   5        2.19       18.48      9.19 o 
  -6  15   5      347.66      331.56     49.28 o 
  -5  15   5       68.99       37.33     18.25 o 
  -4  15   5     1149.21     1178.18     67.62 o 
  -3  15   5      263.62      208.67     25.88 o 
  -2  15   5     1955.87     2040.23     57.77 o 
  -1  15   5      247.00      212.01     30.27 o 
   0  15   5      359.16      398.49     64.59 o 
   1  15   5      782.10      662.94     42.74 o 
   2  15   5       33.42       44.37     11.86 o 
   3  15   5     4415.86     4662.66    187.01 o 
   4  15   5      257.38      302.73     55.20 o 
   5  15   5     1918.71     1760.17     66.43 o 
  -4  16   5       10.73       -7.17     13.04 o 
  -3  16   5     6822.20     6929.68    305.64 o 
  -2  16   5      206.34      206.81     29.40 o 
  -1  16   5     4879.99     5160.24    185.42 o 
   0  16   5      826.81      761.11     49.67 o 
   1  16   5     3588.53     3835.41    182.39 o 
   2  16   5      284.08      303.18     51.36 o 
   3  16   5     3581.74     3604.89    279.40 o 
 -12   0   6     1362.79     1296.54     75.66 o 
 -10   0   6     1256.09     1132.22     61.10 o 
  -8   0   6       55.79       82.75     16.05 o 
  -6   0   6    19297.93    18300.43    265.53 o 
  -4   0   6     6086.92     7152.28    169.42 o 
  -2   0   6    53787.68    57803.88    457.01 o 
   0   0   6    33742.85    34380.93   1469.51 o 
   2   0   6    19502.09    19969.19    184.83 o 
   4   0   6    37064.07    38989.49   3353.18 o 
   6   0   6     7397.04     7850.14    260.96 o 
   8   0   6    24907.48    28247.54    621.70 o 
  10   0   6     8586.80     9297.78    348.71 o 
  12   0   6     2787.22     2922.89    252.16 o 
 -13   1   6       42.09       30.87     10.32 o 
 -12   1   6     8273.74     8223.96    221.56 o 
 -11   1   6        5.75      -36.71     18.36 o 
 -10   1   6    22678.61    25155.12    734.80 o 
  -9   1   6        0.57      -12.75     13.09 o 
  -8   1   6     2234.18     2217.52     75.52 o 
  -7   1   6       13.93       -0.51     10.47 o 
  -6   1   6    30651.00    32120.60    363.16 o 
  -5   1   6      719.58      742.51     29.83 o 
  -4   1   6    12921.15    12978.96    212.00 o 
  -3   1   6      494.39      423.15     15.88 o 
  -2   1   6     4160.66     4306.69     94.88 o 
  -1   1   6      249.51      259.17     13.28 o 
   0   1   6    50096.93    54004.67    568.21 o 
   1   1   6     1682.97     1547.71     54.39 o 
   2   1   6      339.88      462.07     21.63 o 
   3   1   6     1101.32     1103.28     38.56 o 
   4   1   6    15136.99    15720.59    482.14 o 
   5   1   6       46.06       26.01     22.71 o 
   6   1   6     1518.84     1611.08     56.48 o 
   7   1   6       22.68       22.47      9.95 o 
   8   1   6      178.09      201.04     25.61 o 
   9   1   6      226.44      180.00     22.66 o 
  10   1   6      707.78      714.32     74.63 o 
  11   1   6       35.00       30.55     11.68 o 
  12   1   6     1831.41     1859.83    114.78 o 
 -13   2   6       75.94       99.08     16.05 o 
 -12   2   6      303.20      319.03     39.51 o 
 -11   2   6       41.19       78.51     16.73 o 
 -10   2   6      516.23      556.94     66.76 o 
  -9   2   6      120.24      140.61     19.57 o 
  -8   2   6      587.00      532.23     22.85 o 
  -7   2   6      203.32      216.52     27.78 o 
  -6   2   6    19322.05    20316.82    273.77 o 
  -5   2   6     5936.75     6800.17    179.54 o 
  -4   2   6     3477.76     3402.39     48.60 o 
  -3   2   6      736.62      814.18     26.54 o 
  -1   2   6     7433.96     7481.27    126.72 o 
   0   2   6    12327.26    12210.13    170.44 o 
   1   2   6       55.23      115.14     16.88 o 
   2   2   6    19703.15    20058.11    585.52 o 
   3   2   6      119.58      144.01     22.86 o 
   4   2   6    51287.73    52189.97    757.25 o 
   5   2   6      280.42      265.58     25.00 o 
   6   2   6     2703.64     2321.25     87.46 o 
   7   2   6        6.66      -15.58     16.11 o 
   8   2   6    21667.21    24255.84    367.49 o 
   9   2   6        4.78       -0.70     11.32 o 
  10   2   6     7053.33     7185.62    232.91 o 
  11   2   6       17.90      -19.22     17.44 o 
  12   2   6     4450.73     4601.17    215.36 o 
 -13   3   6      878.71     1337.41    279.73 o 
 -12   3   6     5886.09     6214.17    163.32 o 
 -11   3   6       18.53      -29.92     17.99 o 
 -10   3   6    27717.51    29310.04    238.80 o 
  -9   3   6        8.48      -10.04     13.58 o 
  -8   3   6     9804.48    10113.19    199.73 o 
  -7   3   6     1129.93     1086.53     43.17 o 
  -6   3   6    42821.87    47718.92    667.66 o 
  -5   3   6     2965.16     3185.99     78.80 o 
  -4   3   6    23701.05    26198.89    254.68 o 
  -3   3   6     2028.99     1888.83     48.01 o 
  -2   3   6    13485.81    14603.27    274.27 o 
  -1   3   6     1523.44     1473.29     66.64 o 
   0   3   6    53312.58      -22.37     11.19 o 
   1   3   6     5104.60     5390.06     83.86 o 
   2   3   6      631.56      770.18     28.28 o 
   3   3   6        4.17        7.67      9.04 o 
   4   3   6     6013.15     5727.56    146.62 o 
   5   3   6       32.65       26.28     20.72 o 
   6   3   6     3746.64     3868.32     98.48 o 
   7   3   6        3.77        9.95     11.10 o 
   8   3   6      184.03      173.24     39.04 o 
   9   3   6       68.10       43.55     13.12 o 
  10   3   6      668.38      637.46     84.81 o 
  11   3   6      414.11      373.38     69.01 o 
 -13   4   6        8.38       35.79     16.07 o 
 -12   4   6     1079.25      974.11     81.19 o 
 -11   4   6      242.11      275.69     35.25 o 
 -10   4   6     2665.90     2239.08     84.34 o 
  -9   4   6     2567.56     2488.11     80.58 o 
  -8   4   6     2155.91     2082.40     58.82 o 
  -7   4   6        3.58       17.24      6.19 o 
  -6   4   6    20180.38    20859.75    243.69 o 
  -5   4   6       10.07       34.21      5.97 o 
  -4   4   6     6303.98     6438.25    111.54 o 
  -3   4   6      103.66       64.06     39.39 o 
  -2   4   6    31120.98    32014.70    563.67 o 
  -1   4   6     2630.80     2377.28     95.92 o 
   0   4   6     5619.14     5120.55    105.19 o 
   1   4   6     3360.86     3238.07     76.21 o 
   2   4   6    11772.94    11404.50    186.75 o 
   3   4   6      103.72      179.53     18.57 o 
   4   4   6    20950.35    20382.49    265.02 o 
   5   4   6      308.90      202.51     88.52 o 
   6   4   6     3888.40     3929.62    111.88 o 
   7   4   6      293.67      325.19     51.94 o 
   8   4   6    14473.42    15930.78    302.56 o 
   9   4   6       98.68       79.41     13.61 o 
  10   4   6     4855.87     5044.26    169.56 o 
  11   4   6      554.76      600.28     89.94 o 
 -13   5   6      246.75      210.58     33.00 o 
 -12   5   6     2105.18     1787.49    101.72 o 
 -11   5   6       21.51        1.97     16.70 o 
 -10   5   6    16730.81    17907.31    503.23 o 
  -9   5   6      880.28      751.55     29.93 o 
  -8   5   6    10487.55    10468.56    192.34 o 
  -7   5   6     4551.50     4532.55    129.14 o 
  -6   5   6    21505.15    22306.56    384.06 o 
  -5   5   6     2643.08     2437.15     63.67 o 
  -4   5   6    28926.96    30645.67    338.92 o 
  -3   5   6       45.86       66.15     10.16 o 
  -2   5   6     1265.23     1352.87     36.51 o 
  -1   5   6     5995.73     6836.15    115.63 o 
   0   5   6    15343.23    14333.64    231.09 o 
   1   5   6      860.43      830.16     29.72 o 
   2   5   6     1622.18     1736.60     45.40 o 
   3   5   6      777.01      793.80     31.81 o 
   4   5   6     2067.86     1975.49     74.70 o 
   5   5   6      790.45      672.73     35.68 o 
   6   5   6      459.85      497.52     63.57 o 
   7   5   6      196.12      212.89     39.15 o 
   8   5   6      142.14      139.11     32.80 o 
   9   5   6      267.52      265.79     40.52 o 
  10   5   6      122.98      112.16     25.74 o 
  11   5   6        0.44       -6.07     14.73 o 
 -12   6   6     1667.90     1579.25     80.29 o 
 -11   6   6      960.62     1038.99     48.96 o 
 -10   6   6      871.15      834.78     56.57 o 
  -9   6   6      653.11      654.78     37.77 o 
  -8   6   6     3247.60     2827.08     78.97 o 
  -7   6   6       36.96       59.52     12.42 o 
  -6   6   6    17648.09    18531.80    267.24 o 
  -5   6   6       28.05       25.52     10.73 o 
  -4   6   6     2292.60     2045.79     55.61 o 
  -3   6   6      924.09      832.46     36.34 o 
  -2   6   6    14748.85    14819.64    238.99 o 
  -1   6   6      101.35      127.12     18.87 o 
   0   6   6    15472.14    15886.26    173.07 o 
   1   6   6      241.13      180.77     15.85 o 
   2   6   6    15243.82    15797.13    206.10 o 
   3   6   6     3405.06     3366.29     76.84 o 
   4   6   6    22833.77    23183.24    354.71 o 
   5   6   6     1554.75     1550.16     52.63 o 
   6   6   6     1344.03     1360.89     70.31 o 
   7   6   6      790.48      810.51     52.54 o 
   8   6   6    15558.26    16605.86    663.09 o 
   9   6   6      327.10      355.85     46.14 o 
  10   6   6     5179.26     5163.70    296.08 o 
  11   6   6      620.76      599.06     83.19 o 
 -12   7   6     3013.43     2922.45    123.42 o 
 -11   7   6       96.97       39.63     21.45 o 
 -10   7   6    19076.70    20044.34    447.91 o 
  -9   7   6       54.25       21.38     14.25 o 
  -8   7   6     6365.52     6663.72    181.06 o 
  -7   7   6      134.11      159.69     28.23 o 
  -6   7   6    17459.12    18270.23    310.09 o 
  -5   7   6     3214.84     3327.85     88.76 o 
  -4   7   6    13187.30    12721.32    212.65 o 
  -3   7   6     5546.02     5696.15    132.90 o 
  -2   7   6     7656.21     8099.79    136.44 o 
  -1   7   6     2361.13     2400.59     76.43 o 
   0   7   6    17360.61    17675.74    203.94 o 
   1   7   6     1967.79     2022.07     53.11 o 
   2   7   6      686.85      663.63     29.61 o 
   3   7   6      825.41      951.27     70.17 o 
   4   7   6     4848.06     5251.45    147.44 o 
   5   7   6      727.47      698.49     57.09 o 
   6   7   6      119.02       94.95     18.49 o 
   7   7   6      913.91      881.42     52.88 o 
   8   7   6      271.12      308.89     47.57 o 
   9   7   6      376.95      324.32     50.88 o 
  10   7   6      155.50      150.73     25.24 o 
 -12   8   6      411.81      356.80     57.48 o 
 -11   8   6      969.84      998.27     84.78 o 
 -10   8   6       84.22       68.51     25.58 o 
  -9   8   6      689.92      697.96     75.90 o 
  -8   8   6      333.43      333.99     37.38 o 
  -7   8   6      210.04      237.54     33.70 o 
  -6   8   6     9734.70    10234.46    507.67 o 
  -5   8   6       65.79       44.53     14.63 o 
  -4   8   6     1157.27     1135.97     44.94 o 
  -3   8   6      227.95      252.66     34.43 o 
  -2   8   6    14212.47    14253.37    169.49 o 
  -1   8   6     1967.97     2090.89     54.75 o 
   0   8   6    17674.70    18589.99    222.37 o 
   1   8   6     1877.09     1777.18     69.99 o 
   2   8   6    17485.65    17591.95    232.90 o 
   3   8   6     4134.07     3927.62    114.20 o 
   4   8   6    13237.58    13554.64    279.65 o 
   5   8   6       80.41       72.73     15.43 o 
   6   8   6    10262.13    10617.60    216.22 o 
   7   8   6       40.36       25.04     16.51 o 
   8   8   6    13377.11    14154.58    429.87 o 
   9   8   6      833.99      767.55     88.29 o 
  10   8   6     4407.07     4635.04    265.98 o 
 -11   9   6       28.19       13.63     15.37 o 
 -10   9   6    10337.60     9996.87    421.68 o 
  -9   9   6       16.97       -0.31     10.65 o 
  -8   9   6     8514.12     9372.42    527.11 o 
  -7   9   6       27.71        8.64     13.59 o 
  -6   9   6    11830.24    12314.94    207.55 o 
  -5   9   6     2521.44     2575.44     95.56 o 
  -4   9   6     9987.53    10234.15    221.13 o 
  -3   9   6      472.19      430.65     32.76 o 
  -2   9   6     9892.64    10315.15    214.67 o 
  -1   9   6     3843.99     3948.33     97.77 o 
   0   9   6    15432.48    16825.11    404.97 o 
   1   9   6        1.63       28.98      5.60 o 
   2   9   6     3801.65     3632.94     91.51 o 
   3   9   6     1324.27     1338.47     45.04 o 
   4   9   6     3466.73     3535.09    116.75 o 
   5   9   6      723.93      718.33     37.07 o 
   6   9   6     1716.56     1714.63     68.77 o 
   7   9   6     1801.25     1732.80    132.49 o 
   8   9   6       12.54      -35.55     26.66 o 
   9   9   6      245.16      230.31     32.54 o 
 -11  10   6      285.26      299.90     41.64 o 
 -10  10   6        9.69      -23.78     19.80 o 
  -9  10   6     2004.54     1949.07    220.46 o 
  -8  10   6       72.57       80.30     13.64 o 
  -7  10   6      633.68      842.66     80.59 o 
  -6  10   6     6627.68     6836.51    189.83 o 
  -5  10   6      333.39      350.64     29.35 o 
  -4  10   6     1431.47     1482.41     41.83 o 
  -3  10   6      320.75      335.53     35.67 o 
  -2  10   6     9717.41     9734.44    425.26 o 
  -1  10   6      771.21      827.74     34.02 o 
   0  10   6    13900.67    14592.25    368.52 o 
   1  10   6     4324.98     4331.12    100.90 o 
   2  10   6     5396.74     5124.69    156.74 o 
   3  10   6      152.88      141.08     27.64 o 
   4  10   6    14711.94    15510.97    297.68 o 
   5  10   6      156.00      211.01     32.80 o 
   6  10   6    10019.05    10794.52    361.76 o 
   7  10   6      115.71       82.59     18.83 o 
   8  10   6     5053.40     5345.27    175.18 o 
   9  10   6       71.89       80.54     13.00 o 
 -10  11   6     6387.93     6639.64    518.43 o 
  -9  11   6        2.85      -18.38     12.28 o 
  -8  11   6     5786.05     5996.80    153.54 o 
  -7  11   6      857.29      734.77     37.53 o 
  -6  11   6     8390.36     8507.55    213.30 o 
  -5  11   6      121.15      111.63     25.77 o 
  -4  11   6     3950.50     3873.35    105.28 o 
  -3  11   6     1591.01     1475.57     44.39 o 
  -2  11   6     6935.27     7712.00    505.42 o 
  -1  11   6     2866.78     3314.65    238.86 o 
   0  11   6    13448.65    13624.33    225.10 o 
   1  11   6       15.34       27.15     10.65 o 
   2  11   6      821.24      861.92     30.56 o 
   3  11   6     1941.34     1982.59     72.38 o 
   4  11   6     1837.89     1721.62    124.45 o 
   5  11   6      958.31      998.56     40.78 o 
   6  11   6      834.28      711.81     62.58 o 
   7  11   6     1396.80     1394.07     82.27 o 
   8  11   6        0.25      -15.50     24.39 o 
  -9  12   6     1537.28     1591.46     70.99 o 
  -8  12   6     1093.16      869.83     58.09 o 
  -7  12   6      540.22      659.82     56.57 o 
  -6  12   6     3129.19     2845.80     89.43 o 
  -5  12   6      268.54      271.29     40.33 o 
  -4  12   6     4342.63     4268.09    111.09 o 
  -3  12   6     1175.13     1185.10     44.70 o 
  -2  12   6     6096.67     6372.89    441.08 o 
  -1  12   6     1053.94     1182.40     65.92 o 
   0  12   6    10029.75    10081.11    167.41 o 
   1  12   6     3239.54     3134.10    103.13 o 
   2  12   6     7455.83     7770.00    226.94 o 
   3  12   6      284.82      330.20     52.66 o 
   4  12   6     9747.58     9880.53    326.25 o 
   5  12   6     1023.62      999.76     50.85 o 
   6  12   6     5358.94     5381.93    237.53 o 
   7  12   6      607.97      664.60     84.86 o 
   8  12   6     3695.47     3723.50    168.96 o 
  -8  13   6     5497.79     6067.63    242.58 o 
  -7  13   6      658.23      557.52     60.69 o 
  -6  13   6     5101.64     4951.96     95.50 o 
  -5  13   6     1840.08     1652.05     97.73 o 
  -4  13   6     4762.60     4697.51    178.61 o 
  -3  13   6     2094.13     2338.02    165.32 o 
  -2  13   6     5576.90     5901.17    154.11 o 
  -1  13   6       51.31       44.03      9.28 o 
   0  13   6     2889.94     2699.48     89.38 o 
   1  13   6        5.96       26.30      8.21 o 
   2  13   6     1399.22     1371.73     56.39 o 
   3  13   6       78.83      150.41     25.06 o 
   4  13   6      885.82      764.85     56.04 o 
   5  13   6      747.94      850.67     49.49 o 
   6  13   6      177.50      169.81     25.69 o 
   7  13   6      492.60      569.14     71.20 o 
  -7  14   6      920.99      983.02    103.32 o 
  -6  14   6     1274.97     1043.00     78.20 o 
  -5  14   6       36.14       48.61      9.46 o 
  -4  14   6     4331.30     4135.85    179.78 o 
  -3  14   6      270.32      264.76     28.53 o 
  -2  14   6     2878.78     2641.54     73.49 o 
  -1  14   6      745.47      796.76     67.79 o 
   0  14   6     2215.94     2115.34     76.38 o 
   1  14   6       78.62       99.40     15.55 o 
   2  14   6     6660.29     6644.10    213.88 o 
   3  14   6      541.22      511.31     75.51 o 
   4  14   6     4668.52     4857.74    161.72 o 
   5  14   6      112.02       97.22     26.50 o 
  -6  15   6     3887.45     3979.20    193.09 o 
  -5  15   6      206.65      186.51     37.48 o 
  -4  15   6     4077.28     4233.65    158.10 o 
  -3  15   6     1402.73     1330.13     67.28 o 
  -2  15   6     4529.45     4785.90    217.00 o 
  -1  15   6      188.40      201.19     28.82 o 
   0  15   6     1479.19     1327.60    116.50 o 
   1  15   6       11.93       23.38      9.71 o 
   2  15   6     1763.85     1748.62    133.99 o 
   3  15   6      648.42      625.58     78.18 o 
   4  15   6      497.25      436.52     67.28 o 
  -3  16   6      277.25      273.70     39.68 o 
  -2  16   6     2490.38     2148.51    153.68 o 
  -1  16   6      335.27      348.16     70.98 o 
   0  16   6     3288.80     3238.07    198.29 o 
   1  16   6      805.17      759.81     97.65 o 
   2  16   6     3734.64     3940.51    142.95 o 
 -13   0   7    10452.44    10659.82    447.81 o 
 -11   0   7     2405.61     2302.47    115.19 o 
  -9   0   7     3233.03     3137.54    148.01 o 
  -7   0   7     8005.77     7907.75    255.42 o 
  -5   0   7     1428.69     1328.45     53.29 o 
  -3   0   7     6870.39     6488.94    155.42 o 
  -1   0   7      383.96      313.22     39.32 o 
   1   0   7      692.33      651.84     40.09 o 
   3   0   7      687.30      616.08     36.68 o 
   5   0   7     2547.39     1901.01    308.97 o 
   7   0   7        5.76       -7.32     23.36 o 
   9   0   7     2654.87     2701.04    139.75 o 
  11   0   7     1339.58     1204.17    132.16 o 
 -13   1   7     1732.75     1700.67     66.11 o 
 -12   1   7       62.09       39.72     12.20 o 
 -11   1   7       30.13       17.83      8.63 o 
 -10   1   7      599.09      508.99     46.64 o 
  -9   1   7    14748.29    14845.95    241.91 o 
  -8   1   7      679.88      708.78     40.19 o 
  -7   1   7     9750.46     9949.14    242.82 o 
  -6   1   7      539.35      646.02     42.66 o 
  -5   1   7    15137.11    15942.56    187.27 o 
  -4   1   7      491.81      515.80     21.36 o 
  -3   1   7    36319.35    37523.22    375.54 o 
  -2   1   7       39.32       56.62      8.49 o 
  -1   1   7    27619.94    29191.26    407.16 o 
   0   1   7     1243.61     1219.41     39.07 o 
   2   1   7      579.08      550.43     23.13 o 
   3   1   7    15029.38    16250.24    166.25 o 
   4   1   7      201.72      237.90     21.95 o 
   5   1   7    16317.62    16805.57    443.94 o 
   6   1   7        7.20        7.17      5.90 o 
   7   1   7    11489.13    12365.94    205.31 o 
   8   1   7       78.28       75.49     13.73 o 
   9   1   7     2807.91     2725.72     97.72 o 
  10   1   7       62.51       65.30     11.63 o 
  11   1   7     6727.90     6816.81    307.05 o 
 -13   2   7     9967.83    10068.88    280.36 o 
 -12   2   7        1.59       -7.08     11.35 o 
 -11   2   7     6306.86     6370.13    127.14 o 
 -10   2   7      260.99      282.01     37.61 o 
  -9   2   7     3617.12     3595.53     97.82 o 
  -8   2   7      168.93      148.91     21.72 o 
  -7   2   7    25118.44    27296.56    362.72 o 
  -6   2   7      490.38      545.01     31.93 o 
  -5   2   7      164.42      238.72     27.37 o 
  -4   2   7     1085.93     1160.92     22.02 o 
  -3   2   7    15094.70    15620.27    204.20 o 
  -2   2   7       51.20       44.50      6.39 o 
  -1   2   7     3924.75     3938.48     79.54 o 
   0   2   7        1.36       17.18     12.06 o 
   1   2   7      317.34      300.11     26.50 o 
   2   2   7      247.17       82.03    110.59 o 
   3   2   7     3771.59     3794.90     73.01 o 
   4   2   7      560.13      636.82     85.26 o 
   5   2   7     3314.66     3141.41    132.13 o 
   6   2   7        5.99       -4.53      9.16 o 
   7   2   7      390.92      399.90     44.43 o 
   8   2   7      175.66      187.36     23.98 o 
   9   2   7     1627.03     1708.04     62.83 o 
  10   2   7      497.03      493.99     72.43 o 
  11   2   7     1754.11     1749.00     96.37 o 
 -13   3   7     2358.11     2347.03     81.35 o 
 -12   3   7      308.05      309.58     44.63 o 
 -11   3   7       38.98       35.27     13.96 o 
 -10   3   7      397.73      441.77     63.49 o 
  -9   3   7    23454.20    24750.96    463.87 o 
  -8   3   7     1094.87     1063.97     76.09 o 
  -7   3   7     3163.46     3588.77    266.78 o 
  -6   3   7        8.50       28.83      7.58 o 
  -5   3   7    19370.70    21065.19    240.98 o 
  -4   3   7     2642.94     2975.42     72.94 o 
  -3   3   7    47225.81    50290.33    472.26 o 
  -2   3   7      969.25     1095.42     44.47 o 
  -1   3   7    10402.47    10888.70    205.28 o 
   0   3   7      173.77       49.30     78.11 o 
   1   3   7    80911.06    92692.96   1949.55 o 
   2   3   7        0.80       -7.12      6.77 o 
   3   3   7    15595.64    17393.96    422.87 o 
   4   3   7      179.85      215.18     34.81 o 
   5   3   7    15010.32    15316.98    240.98 o 
   6   3   7      839.00      769.12     35.08 o 
   7   3   7    17763.49    18887.83    358.19 o 
   8   3   7      369.68      424.73     68.39 o 
   9   3   7     3091.75     2934.05    121.59 o 
  10   3   7       38.97       41.31     15.94 o 
  11   3   7    10424.65    10952.88    302.82 o 
 -13   4   7     8569.51     9092.09    316.38 o 
 -12   4   7      301.65      266.50     34.95 o 
 -11   4   7    10477.41    10909.66    287.15 o 
 -10   4   7        4.45      -24.47     18.75 o 
  -9   4   7    11080.80    11663.03    201.91 o 
  -8   4   7      172.07      198.49     29.57 o 
  -7   4   7    16359.79    17445.99    289.63 o 
  -6   4   7     1372.99     1354.31     46.13 o 
  -5   4   7      653.54      822.36     44.98 o 
  -4   4   7      159.29      192.70     25.58 o 
  -3   4   7    29085.89    31385.98    303.75 o 
  -2   4   7      448.42      369.96     46.26 o 
  -1   4   7      858.84      824.06     37.72 o 
   0   4   7       89.88      126.04     17.62 o 
   1   4   7      566.30      629.04     28.41 o 
   2   4   7     7208.73     7253.75    123.25 o 
   3   4   7      766.74      804.59     56.21 o 
   4   4   7      901.80      815.58     44.16 o 
   5   4   7     5711.39     5525.25    132.83 o 
   6   4   7      463.49      485.90     56.86 o 
   7   4   7       45.91       83.97     35.98 o 
   8   4   7      808.43      775.07    111.95 o 
   9   4   7     2370.85     2518.47    178.74 o 
  10   4   7      423.82      575.72    129.59 o 
  11   4   7     1973.16     2172.63    228.88 o 
 -13   5   7     3558.16     3690.19    152.98 o 
 -12   5   7      661.37      619.69     49.42 o 
 -11   5   7     1169.48      999.45     51.49 o 
 -10   5   7       23.75       16.31     12.53 o 
  -9   5   7     7845.21     7961.76    212.37 o 
  -8   5   7       26.91       14.31      7.23 o 
  -7   5   7     3135.40     3224.82     61.94 o 
  -6   5   7     1028.76      924.80     40.14 o 
  -5   5   7    15127.28    16049.68    201.35 o 
  -4   5   7      187.49      185.68     13.91 o 
  -3   5   7    43809.57    49404.54    620.94 o 
  -2   5   7      156.78      135.26     26.63 o 
  -1   5   7    10960.49    12407.55    245.31 o 
   0   5   7      290.73       -1.00    265.68 o 
   1   5   7    29046.46    28901.44    323.20 o 
   2   5   7      335.21      284.32     16.29 o 
   3   5   7    11730.67    13582.87    590.07 o 
   4   5   7     3413.18     3300.83     93.22 o 
   5   5   7    15669.81    16292.11    442.22 o 
   6   5   7        2.59       -5.14     11.36 o 
   7   5   7    16405.74    17211.71    484.36 o 
   8   5   7      114.53       90.65     17.33 o 
   9   5   7     3555.98     3336.17    162.96 o 
  10   5   7        0.56      -17.64     16.06 o 
  11   5   7     5557.77     5506.87    213.91 o 
 -12   6   7      650.87      651.81     86.02 o 
 -11   6   7     3608.68     3546.06    128.84 o 
 -10   6   7      352.46      413.42     52.57 o 
  -9   6   7     8737.26     8988.84    210.64 o 
  -8   6   7      147.07      132.96     21.07 o 
  -7   6   7     9778.18    10158.94    187.96 o 
  -6   6   7     1625.55     1485.30     59.68 o 
  -5   6   7      700.54      811.80     26.60 o 
  -4   6   7     2075.19     2153.89     56.52 o 
  -3   6   7     7910.22     8367.29    136.73 o 
  -2   6   7      395.40      332.09     16.67 o 
  -1   6   7      554.60      545.82     23.23 o 
   0   6   7     3035.16     2931.20     71.83 o 
   1   6   7      365.09      370.20     21.21 o 
   2   6   7      801.59      826.49     57.91 o 
   3   6   7      127.60      131.93     21.44 o 
   4   6   7      383.60      359.53     29.83 o 
   5   6   7     4828.95     4738.59    136.31 o 
   6   6   7      124.31      111.72     18.62 o 
   7   6   7      147.42      149.32     29.11 o 
   8   6   7     1019.43      912.10    143.12 o 
   9   6   7     2726.60     2261.97    149.30 o 
  10   6   7       90.52       98.78     21.07 o 
 -12   7   7      361.02      328.79     38.04 o 
 -11   7   7      248.25      222.31     27.99 o 
 -10   7   7       80.09       71.19     14.75 o 
  -9   7   7     8161.49     7952.29    221.65 o 
  -8   7   7      985.16      903.69     45.00 o 
  -7   7   7     5320.57     5297.89    135.16 o 
  -6   7   7     3310.13     3190.37     68.94 o 
  -5   7   7     6915.67     6859.51    162.54 o 
  -4   7   7     4897.81     4826.44    123.06 o 
  -3   7   7    14123.41    13888.69    420.86 o 
  -2   7   7     2318.85     2343.94     60.22 o 
  -1   7   7     7891.27     8769.64    141.16 o 
   0   7   7      309.15      301.13     20.32 o 
   1   7   7    36627.60    38845.13   1059.42 o 
   2   7   7     1036.92      885.32     44.50 o 
   3   7   7     8778.80     9579.23    187.66 o 
   4   7   7     1050.07     1005.35     38.41 o 
   5   7   7    14231.42    15408.75    302.82 o 
   6   7   7     1088.62     1013.93     41.27 o 
   7   7   7    13563.90    13875.53    579.03 o 
   8   7   7      465.70      517.77     74.07 o 
   9   7   7     3803.43     3356.77    200.10 o 
  10   7   7      296.70      324.35     45.74 o 
 -12   8   7      146.96      125.85     21.74 o 
 -11   8   7     4274.04     3905.81    129.54 o 
 -10   8   7     1951.99     1595.29     71.46 o 
  -9   8   7     2680.20     2553.27     96.42 o 
  -8   8   7      731.79      641.53     29.48 o 
  -7   8   7     6791.90     6860.97    180.00 o 
  -6   8   7        1.75       23.06      9.19 o 
  -5   8   7     2690.82     2630.36     67.59 o 
  -4   8   7     1310.64     1254.93     42.03 o 
  -3   8   7     9438.16     9455.21    138.54 o 
  -2   8   7      183.39      160.46     21.92 o 
  -1   8   7      218.01      253.64     26.37 o 
   0   8   7     3559.42     3700.36     91.67 o 
   1   8   7      352.72      382.16     16.41 o 
   2   8   7      671.67      630.14     28.32 o 
   3   8   7      673.94      648.67     31.48 o 
   4   8   7      178.49      227.89     32.67 o 
   5   8   7       25.66        3.93     20.29 o 
   6   8   7      342.48      374.50     55.46 o 
   7   8   7        1.22       -8.06     20.18 o 
   8   8   7      114.45      105.74     25.77 o 
   9   8   7      752.46      710.11     84.39 o 
 -11   9   7      852.97      661.07    100.81 o 
 -10   9   7        2.10        8.00     10.22 o 
  -9   9   7     3939.65     3485.91     94.93 o 
  -8   9   7      401.15      387.44     40.55 o 
  -7   9   7     7162.86     6722.00    180.23 o 
  -6   9   7      705.99      689.17     44.81 o 
  -5   9   7    18940.44    19602.20    313.91 o 
  -4   9   7       13.12        7.00      6.17 o 
  -3   9   7    11085.39    11679.87    201.73 o 
  -2   9   7     1556.83     1512.23     40.57 o 
  -1   9   7    12719.02    13955.13    473.14 o 
   0   9   7       41.05       33.75     11.74 o 
   1   9   7    23196.14    24861.81    807.04 o 
   2   9   7       87.83       53.48     15.03 o 
   3   9   7     7626.39     7756.68    185.37 o 
   4   9   7      947.22      928.32     33.67 o 
   5   9   7    12480.34    13697.11    318.22 o 
   6   9   7      392.87      445.56     64.34 o 
   7   9   7    12821.77    13561.31    414.95 o 
   8   9   7       41.41       56.53     27.18 o 
   9   9   7     1660.54     1454.80    112.37 o 
 -10  10   7     1579.05     1249.02     81.84 o 
  -9  10   7     3578.22     3268.09    154.80 o 
  -8  10   7     1534.75     1424.70     54.44 o 
  -7  10   7     6520.72     6313.97    221.41 o 
  -6  10   7      491.60      515.42     41.54 o 
  -5  10   7       60.33       50.19     10.78 o 
  -4  10   7      197.35      237.05     34.03 o 
  -3  10   7     1518.14     1305.78     34.98 o 
  -2  10   7     2714.17     2648.13     97.55 o 
  -1  10   7      561.09      519.40     24.91 o 
   0  10   7     1746.43     2035.41    105.74 o 
   1  10   7        3.36       -4.15     32.45 o 
   2  10   7      352.83      373.22     37.11 o 
   3  10   7      219.86      199.62     38.27 o 
   4  10   7      275.19      335.03     53.87 o 
   5  10   7      535.09      497.19     36.57 o 
   6  10   7      205.94      210.17     31.24 o 
   7  10   7       75.48       77.97     16.80 o 
   8  10   7      162.27      198.23     26.70 o 
 -10  11   7       26.23       28.86     15.19 o 
  -9  11   7     3998.72     3593.07    172.60 o 
  -8  11   7      443.55      507.56     54.17 o 
  -7  11   7     6144.92     5713.89    161.64 o 
  -6  11   7     2227.40     2161.97     94.17 o 
  -5  11   7     6633.63     6754.42    174.53 o 
  -4  11   7      461.34      440.69     28.14 o 
  -3  11   7    13028.55    13552.83    279.01 o 
  -2  11   7      689.08      570.45     19.15 o 
  -1  11   7    13657.42    14527.13    316.71 o 
   0  11   7      642.53      743.52     44.57 o 
   1  11   7    14869.90    15522.73    587.40 o 
   2  11   7       87.96       73.69     16.47 o 
   3  11   7     5083.53     5017.83    153.07 o 
   4  11   7     1723.82     1712.02     54.26 o 
   5  11   7     5724.05     6210.11    190.60 o 
   6  11   7     1148.75     1126.36     70.07 o 
   7  11   7     4364.75     4498.36    193.80 o 
   8  11   7      701.52      716.36     99.61 o 
  -9  12   7     2434.81     2439.92    182.21 o 
  -8  12   7      862.38      787.82     87.93 o 
  -7  12   7     4211.47     4054.72    159.72 o 
  -6  12   7        7.49       41.09     41.36 o 
  -5  12   7     1414.71     1271.01     58.31 o 
  -4  12   7      650.70      683.46     62.20 o 
  -3  12   7      980.88      773.44     57.20 o 
  -2  12   7     1340.94     1370.84     71.80 o 
  -1  12   7      483.72      416.17     30.32 o 
   0  12   7     2214.00     2370.31     64.93 o 
   1  12   7        1.89      -27.71     19.45 o 
   2  12   7      234.21      263.38     49.48 o 
   3  12   7      419.46      355.45     64.81 o 
   4  12   7      155.10      130.78     24.94 o 
   5  12   7        4.80        2.89     12.42 o 
   6  12   7        2.81       10.45      9.96 o 
   7  12   7      377.57      352.09     48.63 o 
  -8  13   7      504.00      638.83     85.24 o 
  -7  13   7     3151.31     3033.04    146.50 o 
  -6  13   7      741.47      678.61     85.72 o 
  -5  13   7     3700.97     3603.26    168.07 o 
  -4  13   7     1840.34     1827.64    106.43 o 
  -3  13   7     6452.09     7296.30    561.48 o 
  -2  13   7     1069.10      882.94     72.15 o 
  -1  13   7     6568.80     7055.75    201.39 o 
   0  13   7      145.02      105.56     19.54 o 
   1  13   7     5845.20     6152.54    371.52 o 
   2  13   7      442.59      455.21     55.43 o 
   3  13   7     7586.31     8361.61    240.47 o 
   4  13   7     1835.34     1966.63     88.61 o 
   5  13   7     3322.37     3330.49    111.60 o 
   6  13   7      670.23      652.32    100.89 o 
  -7  14   7     2816.87     2686.04    204.40 o 
  -6  14   7      426.15      462.73     65.55 o 
  -5  14   7     2238.81     2374.21    103.33 o 
  -4  14   7        1.61       26.11     15.07 o 
  -3  14   7      265.20      160.72     75.12 o 
  -2  14   7       18.34       15.98     12.32 o 
  -1  14   7     1803.24     1619.71     91.72 o 
   0  14   7     1460.12     1488.82    102.83 o 
   1  14   7      712.23      723.18    127.87 o 
   2  14   7      723.99      855.72    149.59 o 
   3  14   7       25.46      -27.06     23.11 o 
   4  14   7       61.67       72.13     23.19 o 
   5  14   7        1.07       21.99     22.59 o 
  -5  15   7     3511.89     3849.41    200.72 o 
  -4  15   7      783.58      773.00     74.87 o 
  -3  15   7     5323.11     5637.58    218.28 o 
  -2  15   7       42.55       19.26     14.25 o 
  -1  15   7     4785.95     4996.84    202.04 o 
   0  15   7       22.65       30.11     13.16 o 
   1  15   7     3482.24     3487.58    135.79 o 
   2  15   7      168.01      117.32     31.90 o 
   3  15   7     5682.67     5768.66    289.89 o 
  -2  16   7      427.45      556.34     83.90 o 
  -1  16   7      615.95      571.27    115.03 o 
   0  16   7      406.31      434.40     93.76 o 
 -12   0   8     7074.15     7226.60    291.50 o 
 -10   0   8     5690.78     5513.58    204.83 o 
  -8   0   8     6173.90     7076.92    218.95 o 
  -6   0   8    48663.36    56122.41    328.24 o 
  -4   0   8     1759.34     1808.98     69.93 o 
  -2   0   8    36782.99    38486.92   1343.59 o 
   0   0   8    35647.35    38476.97    670.71 o 
   2   0   8    15736.30    17259.90    247.49 o 
   4   0   8    37607.30    48713.32  16878.47 o 
   6   0   8     1369.75     1176.16     65.85 o 
   8   0   8    10201.34    10989.41    563.30 o 
  10   0   8     3505.40     3541.08    268.48 o 
 -13   1   8      410.32      397.92     58.87 o 
 -12   1   8      876.54      857.20     93.47 o 
 -11   1   8      193.61      181.48     22.25 o 
 -10   1   8     7286.70     7588.66    180.90 o 
  -9   1   8      224.10      237.55     28.38 o 
  -8   1   8       48.14       80.69     12.21 o 
  -7   1   8      190.61      205.04     31.63 o 
  -6   1   8       78.59       85.14     13.02 o 
  -5   1   8       12.61       15.46      3.96 o 
  -4   1   8     2064.44     1834.12     48.80 o 
  -3   1   8       51.24       60.92      9.47 o 
  -2   1   8     7557.70     7317.98    145.35 o 
  -1   1   8      444.81      393.35     18.24 o 
   0   1   8       53.39       48.00      6.39 o 
   1   1   8     1382.70     1305.24     52.29 o 
   2   1   8     1786.46     1752.06     46.61 o 
   3   1   8      137.57      103.23     17.06 o 
   4   1   8       39.30       81.20     32.14 o 
   5   1   8       28.40       20.01     14.88 o 
   6   1   8     3148.58     3183.19     72.99 o 
   7   1   8      193.08      171.22     26.25 o 
   8   1   8    11238.56    12172.26    250.27 o 
   9   1   8      420.23      340.98     46.15 o 
  10   1   8     1411.85     1218.09     65.39 o 
  11   1   8      187.41      188.21     43.52 o 
 -13   2   8      104.61      136.75     16.48 o 
 -12   2   8     7046.95     6872.34    212.73 o 
 -11   2   8      260.57      212.98     27.08 o 
 -10   2   8    11207.10    11204.57    235.75 o 
  -9   2   8      286.58      283.31     37.73 o 
  -8   2   8     3952.14     4111.93    102.82 o 
  -7   2   8      164.24      163.43     22.24 o 
  -6   2   8    29057.67    32163.06    366.57 o 
  -5   2   8        2.10        6.43      6.43 o 
  -4   2   8    16548.27    18314.22    207.25 o 
  -3   2   8       62.02       80.33      9.65 o 
  -2   2   8    51192.64    55641.57    526.21 o 
  -1   2   8      235.57      241.49     39.90 o 
   0   2   8    18615.97    18711.04    603.57 o 
   1   2   8      793.27      781.50     77.60 o 
   2   2   8     1291.35     1321.32     57.38 o 
   3   2   8     1163.67     1251.84     39.65 o 
   4   2   8    34619.46    39141.11   9620.41 o 
   5   2   8      250.93      239.18     26.97 o 
   6   2   8     8330.15     8831.21    148.21 o 
   7   2   8      261.40      149.75     82.06 o 
   8   2   8     8624.86     9697.26    338.33 o 
   9   2   8        1.64      -22.66     14.13 o 
  10   2   8     2571.11     2501.82    107.02 o 
  11   2   8       29.75       -5.35     30.08 o 
 -13   3   8     1013.20      993.66     98.85 o 
 -12   3   8      845.09      803.06     80.47 o 
 -11   3   8      179.55      187.18     25.36 o 
 -10   3   8    12654.41    13621.36    287.82 o 
  -9   3   8     1168.03     1263.47     49.52 o 
  -8   3   8        8.40        7.48     32.47 o 
  -7   3   8     1813.37     1790.96     50.08 o 
  -6   3   8     1818.49     1745.05     64.73 o 
  -5   3   8     1448.38     1360.64     39.49 o 
  -4   3   8     1188.77     1032.11     36.81 o 
  -3   3   8      843.34      760.23     40.35 o 
  -2   3   8     2129.84     2078.94    195.51 o 
  -1   3   8      978.18      907.02     45.89 o 
   1   3   8     5979.78     5983.91    130.06 o 
   2   3   8    14324.70    14724.63    322.88 o 
   3   3   8       29.21        8.71     11.51 o 
   4   3   8     3277.43     3293.58    105.49 o 
   5   3   8      144.45      169.17     24.88 o 
   6   3   8     2183.31     2095.12     65.02 o 
   7   3   8      288.61      330.12     52.22 o 
   8   3   8     8209.80     8431.89    366.99 o 
   9   3   8       52.43       20.52     23.49 o 
  10   3   8      681.79      603.51     92.55 o 
 -13   4   8      128.04      136.34     18.71 o 
 -12   4   8     5444.01     5534.51    181.33 o 
 -11   4   8       52.63       46.73     15.21 o 
  -9   4   8     2937.62     3008.36    142.34 o 
  -8   4   8    10576.66    11313.27    223.24 o 
  -7   4   8      164.49      163.17     23.22 o 
  -6   4   8    29167.55    32239.11    599.97 o 
  -5   4   8       27.27       26.11      5.56 o 
  -4   4   8    10015.41    10392.11    168.78 o 
  -3   4   8      571.73      607.81     51.70 o 
  -2   4   8    32902.32    35611.93    692.48 o 
  -1   4   8     1745.12     1671.48     52.91 o 
   0   4   8    11427.84    11329.32    207.72 o 
   1   4   8     5689.75     5699.09     96.10 o 
   2   4   8     8756.85     9175.08    252.28 o 
   3   4   8       38.39       44.36      7.52 o 
   4   4   8    32982.35    31051.44   2427.76 o 
   5   4   8      439.07      334.13     32.94 o 
   6   4   8     3636.22     3224.28    264.33 o 
   7   4   8      124.26      125.74     22.95 o 
   8   4   8     6072.70     5667.09    557.23 o 
   9   4   8       32.54       11.32     17.52 o 
  10   4   8     2150.21     2153.12     95.11 o 
 -12   5   8      651.67      581.60     72.67 o 
 -11   5   8      614.83      659.40     78.78 o 
 -10   5   8     7643.80     8103.27    234.79 o 
  -9   5   8      156.51      170.65     25.02 o 
  -8   5   8     1027.68      980.89     34.61 o 
  -7   5   8      923.91      934.27     36.48 o 
  -6   5   8     2874.52     2827.47     91.80 o 
  -5   5   8     3844.77     4262.48    218.43 o 
  -4   5   8     2127.35     2061.84     52.45 o 
  -3   5   8      230.31      262.86     46.87 o 
  -2   5   8    13100.31    13634.66    265.73 o 
  -1   5   8      561.20      502.29     28.54 o 
   0   5   8      573.60      695.82     35.89 o 
   1   5   8      243.10      300.18     23.64 o 
   2   5   8     6242.13     5843.52    103.13 o 
   3   5   8      170.19      232.23     43.61 o 
   4   5   8     3429.38     3200.52     85.34 o 
   5   5   8      101.29      101.94     21.87 o 
   6   5   8     2172.39     2106.05     87.20 o 
   7   5   8      200.59      207.89     34.37 o 
   8   5   8     9273.33     9359.49    445.74 o 
   9   5   8      225.98      227.99     37.28 o 
  10   5   8     2280.71     2056.49     80.67 o 
 -12   6   8     6512.52     6672.58    190.31 o 
 -11   6   8       27.90       22.89     10.65 o 
 -10   6   8     9103.71     9558.58    243.61 o 
  -9   6   8      345.61      344.16     51.98 o 
  -8   6   8     8040.92     8445.92    114.82 o 
  -7   6   8      452.45      470.73     23.46 o 
  -6   6   8    19220.94    21027.50    354.19 o 
  -5   6   8      125.49       99.65     14.22 o 
  -4   6   8     2010.49     2091.27     83.93 o 
  -3   6   8       65.77       98.01     19.14 o 
  -2   6   8    17175.84    18045.22    712.76 o 
  -1   6   8     2467.20     2345.40     68.50 o 
   0   6   8    16503.72    16985.32    240.28 o 
   1   6   8      734.20      698.12     21.96 o 
   2   6   8     6762.10     6984.08    162.92 o 
   3   6   8     1204.33     1240.68     33.61 o 
   4   6   8    18081.59    19064.35    372.83 o 
   5   6   8       30.22        2.34     13.52 o 
   6   6   8     2514.21     2358.57    115.86 o 
   7   6   8      313.58      374.32     60.67 o 
   8   6   8     5589.60     5015.20    357.59 o 
   9   6   8      153.26      143.31     29.26 o 
  10   6   8     2149.55     2003.77    181.47 o 
 -12   7   8     1053.17     1042.57     67.07 o 
 -11   7   8      105.94       89.91     12.70 o 
 -10   7   8     4745.52     4508.31    118.20 o 
  -9   7   8       25.43       29.42      9.27 o 
  -8   7   8      137.63      135.39     19.05 o 
  -7   7   8     1075.40     1071.95     41.51 o 
  -6   7   8      114.93       94.10     17.25 o 
  -5   7   8     3858.10     3798.32    113.46 o 
  -4   7   8     2446.18     2330.28    101.53 o 
  -3   7   8     3294.90     3507.86    112.23 o 
  -2   7   8     5069.38     4816.33    134.74 o 
  -1   7   8      908.02      859.46     34.05 o 
   0   7   8       20.93       17.60     11.43 o 
   1   7   8      441.28      434.73     18.79 o 
   2   7   8     4552.26     4638.45    248.95 o 
   3   7   8     1449.67     1362.21     45.59 o 
   4   7   8     1493.62     1504.43     51.88 o 
   5   7   8     1000.07      962.70     37.63 o 
   6   7   8      770.57      717.79     86.16 o 
   7   7   8     1582.41     1420.86     60.14 o 
   8   7   8     4347.16     3692.47    313.14 o 
   9   7   8      178.74      202.08     26.67 o 
 -11   8   8      367.95      374.99     42.44 o 
 -10   8   8     5304.55     5228.24    150.15 o 
  -9   8   8      555.64      514.81     46.03 o 
  -8   8   8     3229.10     3076.16     91.50 o 
  -7   8   8      286.48      272.68     29.03 o 
  -6   8   8    17496.38    18746.11    315.14 o 
  -5   8   8       20.55       -3.12     11.18 o 
  -4   8   8     8696.27     9771.13    201.73 o 
  -3   8   8      409.11      389.12     38.43 o 
  -2   8   8     9953.06    10884.07    227.26 o 
  -1   8   8      986.38      860.08     40.61 o 
   0   8   8    24271.02    25461.12    593.14 o 
   1   8   8     4382.81     4415.50    101.30 o 
   2   8   8     9536.89     9824.27    235.03 o 
   3   8   8       91.53      127.13     20.65 o 
   4   8   8     7807.38     8328.93    334.17 o 
   5   8   8     2214.36     2229.15     81.44 o 
   6   8   8     6770.13     7002.55    235.25 o 
   7   8   8     1423.65     1449.62     72.13 o 
   8   8   8     5283.70     5294.20    235.34 o 
   9   8   8      111.52      145.86     20.84 o 
 -11   9   8       63.06       49.18     11.74 o 
 -10   9   8     4737.40     4363.37    171.43 o 
  -9   9   8      757.84      742.09     70.32 o 
  -8   9   8      842.57      837.66     46.75 o 
  -7   9   8     1002.33     1037.88     49.07 o 
  -6   9   8      968.21      835.17     28.67 o 
  -5   9   8      168.23      183.62     23.18 o 
  -4   9   8      196.84      248.69     43.70 o 
  -3   9   8      711.05      702.83     55.07 o 
  -2   9   8        4.71       -2.56     13.12 o 
  -1   9   8      483.47      492.36     40.35 o 
   0   9   8       35.98       23.45     14.48 o 
   1   9   8        2.37        7.67      7.43 o 
   2   9   8     1728.69     1597.93     48.60 o 
   3   9   8     2522.03     2328.99     89.47 o 
   4   9   8     1286.90     1207.88     53.18 o 
   5   9   8      539.82      514.71     37.05 o 
   6   9   8     2213.70     2192.81     79.14 o 
   7   9   8       69.08       54.41     18.12 o 
   8   9   8     4114.78     3988.29    130.64 o 
 -10  10   8     4604.26     4305.28    154.91 o 
  -9  10   8     2011.63     1643.57     79.25 o 
  -8  10   8     4981.56     4944.30    126.05 o 
  -7  10   8       18.02       -2.39     10.55 o 
  -6  10   8    15965.25    16707.82    399.25 o 
  -5  10   8      518.36      443.67     49.14 o 
  -4  10   8     7411.80     8060.40    239.09 o 
  -3  10   8     1089.80     1081.68     47.68 o 
  -2  10   8    19641.52    20899.74    902.73 o 
  -1  10   8     2419.74     2309.24     75.92 o 
   0  10   8    22869.48    25508.61   1555.84 o 
   1  10   8     6106.79     6572.61    283.60 o 
   2  10   8     8589.94     8558.87    110.26 o 
   3  10   8      195.86      171.65     28.24 o 
   4  10   8    11428.92    11751.73    377.10 o 
   5  10   8       38.56       35.76     12.26 o 
   6  10   8     4104.11     4164.62    166.44 o 
   7  10   8      141.65      137.61     24.08 o 
   8  10   8     3342.02     3241.00    170.46 o 
  -9  11   8      646.76      746.61     79.89 o 
  -8  11   8     1703.33     1533.10     89.99 o 
  -7  11   8      107.17      178.08     43.31 o 
  -6  11   8      340.53      301.47     47.46 o 
  -5  11   8     1902.44     1903.59    171.07 o 
  -4  11   8      625.60      515.96     42.16 o 
  -3  11   8      433.85      523.81     77.40 o 
  -2  11   8       30.07       13.48     13.20 o 
  -1  11   8      153.67      197.24     28.26 o 
   0  11   8       25.00       17.53     12.96 o 
   1  11   8      244.90      311.10     60.64 o 
   2  11   8     2886.16     2700.76    108.26 o 
   3  11   8      464.55      480.92     67.68 o 
   4  11   8     1287.74     1184.11     59.17 o 
   5  11   8     1535.09     1538.36     71.86 o 
   6  11   8      945.33      873.37    149.68 o 
   7  11   8      621.75      558.00     81.91 o 
  -9  12   8      719.12      771.91    105.36 o 
  -8  12   8     3509.59     3492.66    119.35 o 
  -7  12   8      101.76       98.05     16.30 o 
  -6  12   8     7940.94     8273.78    304.51 o 
  -5  12   8       25.38      -12.72     16.96 o 
  -4  12   8     7300.97     7308.18    327.42 o 
  -3  12   8     2959.01     2770.36    123.94 o 
  -2  12   8     9084.17     9801.88    340.79 o 
  -1  12   8      474.05      530.38    132.49 o 
   0  12   8     5633.64     6044.18    172.55 o 
   1  12   8      252.28      326.13     71.67 o 
   2  12   8     5539.72     5196.92    296.45 o 
   3  12   8        9.46       20.66     10.28 o 
   4  12   8     5800.27     5742.23    215.24 o 
   5  12   8       99.51      103.29     21.02 o 
   6  12   8     1897.67     1898.91    120.89 o 
  -7  13   8     1681.37     1470.25    213.64 o 
  -6  13   8      182.17      151.98     20.20 o 
  -5  13   8     1112.99     1222.15    100.74 o 
  -4  13   8       79.20       56.96     15.06 o 
  -3  13   8      871.53      909.83     41.89 o 
  -2  13   8      305.31      363.61     80.79 o 
  -1  13   8       46.16       58.40     12.76 o 
   0  13   8      302.73      368.50     70.06 o 
   1  13   8      110.88      112.97     21.69 o 
   2  13   8     1175.39     1081.05     68.59 o 
   3  13   8      666.99      714.62    100.26 o 
   4  13   8     1522.25     1476.37     96.14 o 
   5  13   8      854.08      976.63    153.15 o 
  -6  14   8     3698.47     3352.60    173.72 o 
  -5  14   8        0.15      -30.02     16.78 o 
  -4  14   8     9160.57    10501.80    325.74 o 
  -3  14   8      550.10      563.19     81.47 o 
  -2  14   8     3770.73     3894.10    152.03 o 
  -1  14   8      253.84      274.86     62.27 o 
   0  14   8     4340.39     4481.32    191.84 o 
   1  14   8      642.92      676.05     93.93 o 
   2  14   8     3626.97     3822.43    167.07 o 
   3  14   8        0.82      -28.86     23.42 o 
   4  14   8     2427.98     2446.64    140.38 o 
  -4  15   8       44.88       15.93     21.60 o 
  -3  15   8      337.55      345.99     56.98 o 
  -2  15   8      228.72      169.24     29.32 o 
  -1  15   8      100.13       89.66     20.09 o 
   0  15   8      294.75      314.05     46.83 o 
   1  15   8      178.10      208.19     35.72 o 
   2  15   8      260.04      215.22     38.92 o 
 -13   0   9     1846.04     1803.38    158.43 o 
 -11   0   9      164.59      172.26     35.91 o 
  -9   0   9     1325.09     1436.23     88.17 o 
  -7   0   9     1252.64     1046.25     67.02 o 
  -5   0   9    10718.53    10925.35    250.73 o 
  -3   0   9      294.72      299.16     61.81 o 
  -1   0   9     3770.51     3694.73    151.97 o 
   1   0   9    15977.86    16538.48    272.14 o 
   3   0   9      228.77      266.59     53.00 o 
   5   0   9    22430.52    24832.25   1317.25 o 
   7   0   9     2383.67     2529.26     97.73 o 
   9   0   9     2609.05     2771.66    199.34 o 
 -13   1   9     9064.19     9641.04    303.67 o 
 -12   1   9        2.18      -28.63     14.31 o 
 -11   1   9     3656.30     3505.56    102.45 o 
 -10   1   9        0.73      -28.80     14.40 o 
  -9   1   9    25128.59    27475.33    414.86 o 
  -8   1   9      203.19      218.78     29.93 o 
  -7   1   9    21103.50    23408.54    389.67 o 
  -6   1   9       87.68      110.95     17.05 o 
  -5   1   9    10448.64    10324.81    168.54 o 
  -4   1   9     4606.05     4630.26     80.31 o 
  -3   1   9    37055.45    37537.95    661.21 o 
  -2   1   9     3958.74     3969.22     74.25 o 
  -1   1   9     1416.66     1329.71     35.28 o 
   0   1   9     1329.53     1293.48     39.71 o 
   1   1   9    17169.29    17409.94    583.38 o 
   2   1   9       34.43       32.88      8.17 o 
   3   1   9     7359.72     7576.64    172.93 o 
   4   1   9      535.12      504.26     46.83 o 
   5   1   9     1000.52      903.77     41.93 o 
   6   1   9      294.31      312.24     25.00 o 
   7   1   9     2791.36     2809.32     77.90 o 
   8   1   9       39.16       33.34     13.13 o 
   9   1   9        2.69       22.20     18.35 o 
  10   1   9       35.41       16.79     16.08 o 
 -13   2   9     1649.70     1538.09     76.78 o 
 -12   2   9      237.66      215.55     24.56 o 
 -11   2   9      451.87      435.95     54.20 o 
 -10   2   9       19.80       37.29     12.20 o 
  -9   2   9     1584.17     1493.25     56.96 o 
  -8   2   9     1134.71     1037.73     35.32 o 
  -7   2   9     1215.04     1062.42     39.84 o 
  -6   2   9     1246.24     1307.76     50.50 o 
  -5   2   9     4305.27     4200.93    102.06 o 
  -4   2   9      251.10      231.98     31.09 o 
  -3   2   9      658.01      665.82     41.98 o 
  -2   2   9      378.51      329.23     33.52 o 
  -1   2   9     9128.49     9599.34    179.85 o 
   0   2   9      471.08      363.86     28.90 o 
   1   2   9    15046.31    14159.34    631.48 o 
   2   2   9      274.52      372.57     33.72 o 
   3   2   9      583.43      546.91     23.46 o 
   4   2   9      431.44      366.67    167.40 o 
   5   2   9    22112.03    23264.64    406.98 o 
   6   2   9      458.45      463.87     40.44 o 
   7   2   9     6298.48     6231.94    160.43 o 
   8   2   9      353.70      362.55     63.25 o 
   9   2   9     4485.36     4781.56    209.13 o 
  10   2   9      139.06      151.76     33.50 o 
 -12   3   9       75.44       56.31     17.76 o 
 -11   3   9     3918.66     3780.86    141.02 o 
 -10   3   9       18.87       -3.50     17.25 o 
  -9   3   9    24774.50    27089.80    417.24 o 
  -8   3   9      538.45      594.53     48.32 o 
  -7   3   9     7482.57     7587.36    175.23 o 
  -6   3   9      292.06      313.59     36.55 o 
  -5   3   9    11335.94    11990.29    165.54 o 
  -4   3   9      257.22      216.73     37.49 o 
  -3   3   9    38216.86    40468.13    527.64 o 
  -2   3   9      680.68      597.84     38.43 o 
  -1   3   9     5410.55     5561.58    196.98 o 
   0   3   9     1622.61     1791.45     72.36 o 
   1   3   9    21543.34    21030.06    581.84 o 
   2   3   9      500.71      451.02     41.38 o 
   3   3   9     4840.51     4371.83    201.17 o 
   4   3   9     3303.60     3133.73    161.86 o 
   5   3   9     2684.73     2639.59     72.93 o 
   6   3   9       68.57       43.63      8.61 o 
   7   3   9     3912.03     4066.19    148.81 o 
   8   3   9        0.79      -34.03     26.37 o 
   9   3   9        1.57       14.70     17.29 o 
  10   3   9      249.22      263.62     38.65 o 
 -12   4   9      181.24      158.72     18.76 o 
 -11   4   9     2397.01     2353.56     96.59 o 
 -10   4   9      144.79      159.57     17.74 o 
  -9   4   9      160.43      114.75     20.90 o 
  -8   4   9        3.47       22.07      5.00 o 
  -7   4   9     1601.35     1396.66     40.88 o 
  -6   4   9        2.15       21.42      9.31 o 
  -5   4   9     3206.20     3399.33    124.72 o 
  -4   4   9      237.28      324.33     51.79 o 
  -3   4   9      545.12      496.80    102.50 o 
  -2   4   9     1233.56     1177.58     46.64 o 
  -1   4   9     3084.86     2993.65     85.04 o 
   0   4   9       64.39       70.88     17.78 o 
   1   4   9     8150.55     7729.62    127.30 o 
   2   4   9     3358.25     3803.05    317.82 o 
   3   4   9     4283.46     4636.51    114.63 o 
   4   4   9      492.31      390.54     61.25 o 
   5   4   9    22115.65    21484.28    692.46 o 
   6   4   9      351.64      320.93     49.91 o 
   7   4   9     5619.59     5573.39    331.41 o 
   8   4   9      388.35      437.83     39.71 o 
   9   4   9     7019.63     7576.06    253.56 o 
  10   4   9      219.61      294.34     75.25 o 
 -12   5   9      274.37      231.66     32.19 o 
 -11   5   9     3614.79     3715.73    130.69 o 
 -10   5   9       36.36      -18.34     15.50 o 
  -9   5   9    16645.06    19163.75    579.72 o 
  -8   5   9       66.91       57.50     11.49 o 
  -7   5   9     7079.46     7758.47     98.38 o 
  -6   5   9     2058.44     1947.86     53.44 o 
  -5   5   9     6793.93     7079.81    187.69 o 
  -4   5   9     1324.65     1272.44     66.48 o 
  -3   5   9    25795.16    27585.49    420.59 o 
  -2   5   9        1.08      -13.12     19.14 o 
  -1   5   9     3217.99     3308.96    129.54 o 
   0   5   9        1.65       -7.98      9.51 o 
   1   5   9    13019.43    13147.61    176.55 o 
   2   5   9      586.42      524.74     32.93 o 
   3   5   9    10404.94    10727.01    223.75 o 
   4   5   9       29.94       33.71     11.43 o 
   5   5   9     6860.56     6497.86    300.68 o 
   6   5   9       46.24       22.40     11.45 o 
   7   5   9     3439.98     3274.36    150.63 o 
   8   5   9        3.53       -5.28     12.64 o 
   9   5   9        2.37        6.16     15.10 o 
 -12   6   9      606.85      612.17     70.87 o 
 -11   6   9     1216.28     1468.64    224.27 o 
 -10   6   9      210.69      268.45     36.53 o 
  -9   6   9      126.32      133.41     22.65 o 
  -8   6   9       69.28      103.15     15.44 o 
  -7   6   9     1222.52     1179.65     60.93 o 
  -6   6   9       52.65      103.27     16.50 o 
  -5   6   9     1500.27     1515.91     57.49 o 
  -4   6   9       78.72      103.61     19.21 o 
  -3   6   9      428.33      444.05     39.38 o 
  -2   6   9     2076.41     2150.05     83.99 o 
  -1   6   9     4278.47     3987.08    112.55 o 
   0   6   9      537.63      503.29     55.33 o 
   1   6   9    10304.10    10471.16    292.67 o 
   2   6   9     2905.41     2888.68     68.41 o 
   3   6   9     4266.87     4512.43    302.72 o 
   4   6   9       14.80        6.24     10.58 o 
   5   6   9    10594.18    10225.73    411.10 o 
   6   6   9      274.86      299.62     43.17 o 
   7   6   9     2851.09     2371.75    133.39 o 
   8   6   9      507.28      531.32     75.74 o 
   9   6   9     4937.42     4760.56    388.88 o 
 -11   7   9     3810.95     3675.35    135.88 o 
 -10   7   9      404.86      381.89     47.79 o 
  -9   7   9     9170.49     9676.86    252.22 o 
  -8   7   9      687.44      741.37     48.18 o 
  -7   7   9    10947.75    11833.47    228.75 o 
  -6   7   9     4967.73     4997.10    148.78 o 
  -5   7   9     7290.05     7573.77    201.13 o 
  -4   7   9        4.04      -19.43     13.86 o 
  -3   7   9    19320.23    21447.68    417.48 o 
  -2   7   9       23.87        9.63     23.84 o 
  -1   7   9     1533.98     1543.17     56.66 o 
   0   7   9      218.71      209.18     34.76 o 
   1   7   9    12648.23    13040.83    256.84 o 
   2   7   9      689.85      642.21     26.47 o 
   3   7   9     3683.36     3477.04    106.91 o 
   4   7   9      584.99      606.99     36.77 o 
   5   7   9     2250.81     2110.35     95.17 o 
   6   7   9      668.79      653.71     48.54 o 
   7   7   9     5131.54     5292.11    180.08 o 
   8   7   9      810.35      688.80     92.47 o 
   9   7   9       48.26       54.27     16.97 o 
 -11   8   9       80.82       48.01     20.42 o 
 -10   8   9     2024.78     1832.59    121.67 o 
  -9   8   9      341.44      327.61     41.35 o 
  -8   8   9        3.85       21.79     13.36 o 
  -7   8   9       41.19        9.54     19.39 o 
  -6   8   9       38.28       62.44     15.37 o 
  -5   8   9     4297.69     4439.99    138.91 o 
  -4   8   9     1715.95     1743.13     55.89 o 
  -3   8   9     1884.85     1730.52     52.33 o 
  -2   8   9      194.07      279.29     46.65 o 
  -1   8   9     2300.91     2026.55     75.14 o 
   0   8   9     1715.83     1726.73     76.53 o 
   1   8   9     7734.25     7742.79    275.96 o 
   2   8   9      296.16      238.16     55.16 o 
   3   8   9     1906.39     1882.28     69.14 o 
   4   8   9      175.08      157.57     25.89 o 
   5   8   9     8668.55     8938.38    297.77 o 
   6   8   9      682.85      577.79     49.12 o 
   7   8   9     4808.24     4504.73    184.58 o 
   8   8   9      682.29      715.31     67.59 o 
 -10   9   9      242.23      205.04     25.22 o 
  -9   9   9     9466.74     9347.56    314.67 o 
  -8   9   9     1124.13      966.28    131.39 o 
  -7   9   9     9531.00     9443.14    412.71 o 
  -6   9   9     2900.69     2644.24     96.38 o 
  -5   9   9    17074.16    19396.03    503.72 o 
  -4   9   9      321.07      309.67     46.76 o 
  -3   9   9     7735.28     8095.79    169.95 o 
  -2   9   9      661.41      653.20     55.61 o 
  -1   9   9     6713.89     6680.00    188.19 o 
   0   9   9     1534.26     1381.49     44.64 o 
   1   9   9    12898.27    12813.75    564.67 o 
   2   9   9      482.28      536.02     70.71 o 
   3   9   9     2212.42     2057.52     70.29 o 
   4   9   9      251.98      269.05     39.23 o 
   5   9   9     2708.02     2795.82     98.64 o 
   6   9   9       69.53       59.99     12.93 o 
   7   9   9     2812.48     2820.29    125.87 o 
   8   9   9      390.10      396.91     55.23 o 
 -10  10   9      811.63      705.26     80.97 o 
  -9  10   9       75.77       70.00     14.08 o 
  -8  10   9     1034.76      980.99    140.28 o 
  -7  10   9        1.12      -46.14     23.99 o 
  -6  10   9      455.64      490.90     61.80 o 
  -5  10   9     1410.47     1220.12    126.05 o 
  -4  10   9      870.68      967.11     99.59 o 
  -3  10   9      668.12      669.48     86.05 o 
  -2  10   9     3036.02     3046.94    213.58 o 
  -1  10   9     1801.00     1752.04     65.02 o 
   0  10   9     1373.37     1327.82     66.82 o 
   1  10   9     4337.96     4930.94    756.95 o 
   2  10   9      622.72      664.72    115.40 o 
   3  10   9     2409.54     2330.61    113.96 o 
   4  10   9       23.02       23.77      8.13 o 
   5  10   9     6075.62     6134.19    216.68 o 
   6  10   9       29.72       19.62     14.40 o 
   7  10   9     3939.33     4107.24    190.07 o 
  -9  11   9     4263.11     4057.27    156.98 o 
  -8  11   9      281.14      324.36     42.63 o 
  -7  11   9    10543.59    10281.67    462.51 o 
  -6  11   9     1936.56     1741.90    171.72 o 
  -5  11   9     6300.27     6434.99    270.21 o 
  -4  11   9      517.22      525.41     39.77 o 
  -3  11   9     7728.37     8029.34    369.08 o 
  -2  11   9       54.28       30.81      8.34 o 
  -1  11   9     5102.31     5104.72    151.19 o 
   0  11   9      694.25      628.24    191.68 o 
   1  11   9     4581.21     4379.02    214.21 o 
   2  11   9      311.96      285.34     61.56 o 
   3  11   9     3865.18     3741.79    140.38 o 
   4  11   9      613.47      794.03    126.60 o 
   5  11   9     1150.85     1122.54    125.58 o 
   6  11   9      890.02     1014.01    167.43 o 
  -8  12   9      440.59      483.94     69.53 o 
  -7  12   9      134.47       83.98     20.21 o 
  -6  12   9       53.37       91.73     35.52 o 
  -5  12   9      738.98      673.83     91.20 o 
  -4  12   9      130.12      130.67     20.51 o 
  -3  12   9      511.32      509.16     76.01 o 
  -2  12   9     2381.17     2483.70    113.75 o 
  -1  12   9     1954.16     1919.79    165.86 o 
   0  12   9      141.17      209.26     41.42 o 
   1  12   9     3432.92     3270.14    126.97 o 
   2  12   9      105.36      101.87     25.09 o 
   3  12   9     1578.95     1577.39    103.80 o 
   4  12   9       18.91        6.55     16.54 o 
   5  12   9     3037.69     3031.83    127.02 o 
  -7  13   9     3593.86     3451.85    171.52 o 
  -6  13   9      524.60      483.68     91.22 o 
  -5  13   9     3864.88     4031.93    197.95 o 
  -4  13   9      832.82      780.20     70.72 o 
  -3  13   9     5126.48     5480.94    170.13 o 
  -2  13   9     1307.69     1402.22    108.49 o 
  -1  13   9     3593.65     3956.03    202.90 o 
   0  13   9      145.37      128.81     20.75 o 
   1  13   9     3248.18     2997.27    146.46 o 
   2  13   9      703.75      735.48    108.39 o 
   3  13   9     2115.87     2229.26    125.66 o 
   4  13   9     1264.11     1356.65    199.27 o 
  -5  14   9       72.12       26.90     11.66 o 
  -4  14   9      148.83      158.54     27.95 o 
  -3  14   9     1249.29     1822.64    461.93 o 
  -2  14   9      111.30      115.52     18.35 o 
  -1  14   9      355.38      346.33     86.26 o 
   0  14   9      886.65      890.08     66.84 o 
   1  14   9     1248.27     1109.61     73.42 o 
   2  14   9      267.07      335.18     58.26 o 
   3  14   9     2515.56     2424.32    141.21 o 
  -2  15   9       13.57       -3.92     20.14 o 
  -1  15   9     3988.59     3937.41    270.32 o 
 -12   0  10     7624.15     8053.37    475.68 o 
 -10   0  10    12971.30    13098.17    537.84 o 
  -8   0  10     5030.08     5126.55    199.39 o 
  -6   0  10    34013.00    38101.21    743.89 o 
  -4   0  10     5276.07     5094.17    191.01 o 
  -2   0  10    12485.67    12171.98    609.43 o 
   0   0  10     7531.50     7521.34    181.58 o 
   2   0  10      872.20     1091.36     56.17 o 
   4   0  10     6735.37     7104.76    235.51 o 
   6   0  10     2051.29     2047.64    189.35 o 
   8   0  10       36.77       63.53     13.60 o 
 -12   1  10     2458.89     2546.98     81.88 o 
 -11   1  10       44.17       60.83      9.58 o 
 -10   1  10        0.54       -9.07     12.90 o 
  -9   1  10      255.18      314.48     33.18 o 
  -8   1  10     4278.47     4521.07    126.57 o 
  -7   1  10       57.90       64.65      9.47 o 
  -6   1  10     5923.30     6035.30    137.05 o 
  -5   1  10       91.42      108.18     15.89 o 
  -4   1  10       90.99      112.17     15.84 o 
  -3   1  10      164.02      192.43     21.99 o 
  -2   1  10    19473.68    19620.50    668.85 o 
  -1   1  10        4.86       20.69     34.90 o 
   0   1  10     1753.66     1709.15     49.27 o 
   1   1  10       18.24       17.20      8.08 o 
   2   1  10    13888.52    15031.90    207.51 o 
   3   1  10       11.31       10.82      7.39 o 
   4   1  10    16980.51    19608.62    391.37 o 
   5   1  10      497.56      490.15     40.76 o 
   6   1  10     6489.96     6971.38    180.08 o 
   7   1  10       49.16       44.80      7.45 o 
   8   1  10     9512.40    10190.17    288.23 o 
   9   1  10        7.87        2.44     17.94 o 
 -12   2  10     7050.30     7050.85    193.28 o 
 -11   2  10      612.85      537.80     45.70 o 
 -10   2  10    15112.50    16075.65    451.36 o 
  -9   2  10      584.60      531.38     36.85 o 
  -8   2  10     4143.04     4270.58    125.48 o 
  -7   2  10      996.77      878.88     47.61 o 
  -6   2  10    23082.00    24747.06    409.18 o 
  -5   2  10       43.80       55.86     11.67 o 
  -4   2  10     7668.67     7772.49    251.03 o 
  -3   2  10     2155.20     2182.28     83.75 o 
  -2   2  10    12343.95    12505.20    445.69 o 
  -1   2  10     2456.44     2602.13     76.20 o 
   0   2  10    13518.93    13583.51    531.44 o 
   1   2  10      312.57      284.19     36.27 o 
   2   2  10      157.92      214.16     29.41 o 
   3   2  10      403.22      404.39     21.28 o 
   4   2  10     4329.48     4253.71    301.74 o 
   5   2  10      570.07      528.00     32.36 o 
   6   2  10      591.30      577.33     33.48 o 
   7   2  10      403.09      315.92     44.83 o 
   8   2  10        4.81       23.03     28.15 o 
   9   2  10        2.62      -11.82     20.56 o 
 -12   3  10     2582.04     2523.93     85.90 o 
 -11   3  10        6.11        6.95      7.26 o 
 -10   3  10       28.12        0.32     14.09 o 
  -9   3  10      568.46      615.68     54.10 o 
  -8   3  10     2557.69     2547.98     76.15 o 
  -7   3  10      446.96      440.87     40.47 o 
  -6   3  10     7166.72     7071.85    156.66 o 
  -5   3  10      943.44      936.63     59.13 o 
  -4   3  10     2178.21     2294.57     98.16 o 
  -3   3  10       19.41       20.09      6.01 o 
  -2   3  10    20361.76    20384.59    367.80 o 
  -1   3  10      784.51      849.00     51.40 o 
   0   3  10     4362.63     4355.42    123.37 o 
   1   3  10     1511.33     1373.19     52.19 o 
   2   3  10    14467.36    14567.64    558.31 o 
   3   3  10      482.66      477.74     33.61 o 
   4   3  10    20536.16    21268.60    636.96 o 
   5   3  10        4.41       13.98     10.32 o 
   6   3  10     6138.51     6280.38    195.91 o 
   7   3  10        2.63        6.62     12.39 o 
   8   3  10    12146.49    13844.73    372.33 o 
   9   3  10       12.82        3.23     12.42 o 
 -12   4  10     5369.77     5017.98    206.23 o 
 -11   4  10      278.99      256.90     36.89 o 
 -10   4  10    13583.82    13957.70    356.91 o 
  -9   4  10      285.29      221.71     30.56 o 
  -8   4  10     3330.75     3034.61     89.31 o 
  -7   4  10        5.91        2.71      9.56 o 
  -6   4  10    11143.92    11209.06    268.12 o 
  -5   4  10      749.96      730.02     39.47 o 
  -4   4  10     6471.63     6733.35    182.52 o 
  -3   4  10      837.14      843.81     54.14 o 
  -2   4  10     7230.70     7008.06    198.88 o 
  -1   4  10      611.33      570.73     35.69 o 
   0   4  10     5190.27     4981.02    136.04 o 
   1   4  10      307.96      352.85     29.22 o 
   2   4  10       45.69       74.10     16.96 o 
   3   4  10        9.20       16.67      7.99 o 
   4   4  10     6748.43     7123.21    313.02 o 
   5   4  10      235.66      180.41     29.64 o 
   6   4  10      235.28      240.16     39.40 o 
   7   4  10       65.93       53.67     13.24 o 
   8   4  10       64.30       72.86     25.64 o 
   9   4  10      405.88      443.20     73.00 o 
 -12   5  10     1028.17      935.65    147.78 o 
 -11   5  10       26.84       25.89      8.53 o 
 -10   5  10        8.22       18.92     12.32 o 
  -9   5  10      600.66      616.97     69.80 o 
  -8   5  10     5606.66     5835.24    172.37 o 
  -7   5  10      430.53      486.33     61.76 o 
  -6   5  10     3293.37     3172.15    102.93 o 
  -5   5  10     4390.59     4434.76    135.24 o 
  -4   5  10      998.02      905.86     49.01 o 
  -3   5  10      124.84      181.12     31.23 o 
  -2   5  10    16909.63    17129.66    270.84 o 
  -1   5  10        1.58      -14.53     11.89 o 
   0   5  10     2956.52     2983.62    119.43 o 
   1   5  10     1267.38     1177.27     43.73 o 
   2   5  10    21598.37    22523.95    370.12 o 
   3   5  10       60.66       43.69      9.73 o 
   4   5  10    12110.99    12008.00    385.53 o 
   5   5  10        3.33      -17.56     17.97 o 
   6   5  10     2809.11     2734.83    105.43 o 
   7   5  10       19.45      -10.17     11.89 o 
   8   5  10     7260.00     7358.10    269.59 o 
   9   5  10       48.76       43.02     20.75 o 
 -11   6  10        3.11       23.40     19.92 o 
 -10   6  10    11490.92    11927.21    336.39 o 
  -9   6  10      183.88       95.72     25.50 o 
  -8   6  10     4363.92     4191.03    158.19 o 
  -7   6  10      123.67      149.37     21.26 o 
  -6   6  10    17636.37    18456.40    350.10 o 
  -5   6  10      462.67      527.94     76.86 o 
  -4   6  10     2311.44     2231.60     71.68 o 
  -3   6  10      110.81      104.67     15.90 o 
  -2   6  10     3981.44     3815.57    274.21 o 
  -1   6  10     1011.02      884.71     63.83 o 
   0   6  10     7938.38     8292.72    211.07 o 
   1   6  10     1091.04     1070.14     39.00 o 
   2   6  10      426.82      387.15     31.17 o 
   3   6  10       36.15       15.33     17.78 o 
   4   6  10     1415.31     1364.46     55.38 o 
   5   6  10      421.50      389.51     57.99 o 
   6   6  10       26.83       27.69      7.51 o 
   7   6  10      244.99      244.76     38.99 o 
   8   6  10       37.94       39.57     20.40 o 
 -11   7  10        0.43        8.92     13.07 o 
 -10   7  10      332.54      324.85     45.17 o 
  -9   7  10      139.86      167.91     25.38 o 
  -8   7  10     1944.12     1873.45     76.99 o 
  -7   7  10     1723.62     1688.10    112.52 o 
  -6   7  10     3766.58     3688.67    135.32 o 
  -5   7  10      200.81      150.22     26.89 o 
  -4   7  10     2196.59     1988.31     58.36 o 
  -3   7  10      142.70      148.66     19.48 o 
  -2   7  10    21903.82    23527.35    438.84 o 
  -1   7  10      339.26      369.37     57.61 o 
   0   7  10     6240.25     6176.58    179.98 o 
   1   7  10     1722.19     1587.30     61.55 o 
   2   7  10     9160.68     8740.47    238.23 o 
   3   7  10     1344.68     1266.17     54.75 o 
   4   7  10     9166.64     9716.93    230.03 o 
   5   7  10      521.73      511.96     55.83 o 
   6   7  10     3212.30     3245.31    158.59 o 
   7   7  10      157.83      137.14     19.59 o 
   8   7  10     7676.50     7750.88    613.03 o 
 -10   8  10     8663.87     9136.50    340.00 o 
  -9   8  10      215.87      195.57     29.34 o 
  -8   8  10     3124.04     2956.40    100.29 o 
  -7   8  10       64.04       49.33     13.04 o 
  -6   8  10    14832.47    15718.46    379.07 o 
  -5   8  10        7.44        6.38     32.56 o 
  -4   8  10     5700.22     6237.39    200.72 o 
  -3   8  10      733.02      774.12     43.68 o 
  -2   8  10     5080.46     5084.54    171.29 o 
  -1   8  10     1156.48     1113.47     69.38 o 
   0   8  10    11643.20    11910.19    273.21 o 
   1   8  10     3199.80     3320.40    141.71 o 
   2   8  10      511.30      578.51    116.75 o 
   3   8  10       15.39       22.57     20.79 o 
   4   8  10      723.95      716.20     81.52 o 
   5   8  10      174.32      165.70     26.66 o 
   6   8  10       39.80       30.22     11.10 o 
   7   8  10     2458.66     2497.43     90.96 o 
   8   8  10        0.08        6.80     19.51 o 
 -10   9  10      136.15      129.45     20.76 o 
  -9   9  10      941.66      783.76    170.10 o 
  -8   9  10     1187.69      993.55    137.69 o 
  -7   9  10      768.61      746.18     75.70 o 
  -6   9  10     3117.39     2897.03    156.64 o 
  -5   9  10      371.55      439.38     52.16 o 
  -4   9  10     3657.13     3668.42    115.07 o 
  -3   9  10     1032.23     1057.46     60.39 o 
  -2   9  10     7152.06     7091.79    217.29 o 
  -1   9  10       10.28       22.02      6.74 o 
   0   9  10     3899.85     3895.52    128.27 o 
   1   9  10      188.36      188.60     27.20 o 
   2   9  10     7880.48     9396.08   1412.08 o 
   3   9  10     1763.27     1618.73     78.19 o 
   4   9  10     5625.12     5780.12    228.78 o 
   5   9  10     1430.45     1430.70     91.16 o 
   6   9  10     3940.00     4115.43    255.41 o 
   7   9  10        0.41      -19.59     22.52 o 
  -9  10  10      308.29      273.49     45.53 o 
  -8  10  10     3779.59     3729.64    177.91 o 
  -7  10  10       92.47       73.88     12.51 o 
  -6  10  10     8669.84     9030.20    294.01 o 
  -5  10  10      201.51      218.79     33.74 o 
  -4  10  10     4459.26     4814.91    175.85 o 
  -3  10  10      610.35      672.39     58.32 o 
  -2  10  10     3785.29     3667.72    159.69 o 
  -1  10  10     1224.87     1228.93     81.54 o 
   0  10  10     5606.18     5438.27    169.74 o 
   1  10  10     1229.05     1546.95    680.77 o 
   2  10  10      672.63      650.50    123.04 o 
   3  10  10      140.27      135.79     26.52 o 
   4  10  10      581.51      580.58    108.91 o 
   5  10  10       12.93       21.54     21.37 o 
   6  10  10        9.50        2.21     15.65 o 
  -8  11  10      286.82      268.48     39.90 o 
  -7  11  10      128.59      161.90     44.67 o 
  -6  11  10     2611.88     2411.52    104.27 o 
  -5  11  10     1332.02     1384.57     95.69 o 
  -4  11  10     1362.06     1278.09     61.74 o 
  -3  11  10        0.25       10.38      9.07 o 
  -2  11  10     2089.38     1984.56     86.26 o 
  -1  11  10       14.65        7.33      7.99 o 
   0  11  10     4978.17     5707.80    841.07 o 
   1  11  10     1045.78     1240.63    202.69 o 
   2  11  10     5348.36     5529.21    215.50 o 
   3  11  10      240.06      237.11     39.10 o 
   4  11  10     6036.86     6625.45    270.06 o 
   5  11  10      697.50      765.13    125.07 o 
  -7  12  10      204.94      159.75     38.49 o 
  -6  12  10     6413.97     6341.25    207.95 o 
  -5  12  10      290.00      330.32     44.54 o 
  -4  12  10     6007.07     6414.20    341.86 o 
  -3  12  10     1865.63     1807.82     93.62 o 
  -2  12  10     3379.63     3166.01    139.97 o 
  -1  12  10      518.52      449.05     57.45 o 
   0  12  10      412.33      481.99     97.52 o 
   1  12  10       17.53        3.63     21.75 o 
   2  12  10      237.49      216.45     44.42 o 
   3  12  10       73.49       62.86     15.87 o 
   4  12  10      573.45      508.61    111.85 o 
  -6  13  10     1665.00     1300.63    103.77 o 
  -5  13  10     1031.27      956.66     97.70 o 
  -4  13  10     2093.18     2070.94     97.56 o 
  -3  13  10       22.77       16.19      9.16 o 
  -2  13  10     2601.67     2599.93    128.25 o 
  -1  13  10        1.29       16.68     23.23 o 
   0  13  10     3450.18     3749.92    350.18 o 
   1  13  10      676.57      659.12    127.11 o 
   2  13  10     5528.59     5744.67    228.90 o 
   3  13  10      417.76      424.83     82.31 o 
  -4  14  10     1935.42     1881.65     83.58 o 
  -3  14  10      973.19      995.11    117.71 o 
  -2  14  10     1874.49     2012.85    259.05 o 
  -1  14  10      191.93      200.92     33.71 o 
   0  14  10     1243.93     1245.54    193.32 o 
   1  14  10      258.43      314.43     58.04 o 
 -11   0  11     3315.99     3082.44    193.93 o 
  -9   0  11    18585.22    19688.66    301.20 o 
  -7   0  11     2905.37     2832.41    103.46 o 
  -5   0  11    19969.62    21244.23    881.15 o 
  -3   0  11    11564.32    12851.30    368.20 o 
  -1   0  11    12246.29    13302.29    466.88 o 
   1   0  11    24618.35    27846.88   1365.44 o 
   3   0  11     3700.41     3406.24    139.87 o 
   5   0  11    10170.83    10967.55    409.87 o 
   7   0  11     2915.05     3050.85    184.15 o 
   9   0  11     2106.71     2371.74    192.46 o 
 -12   1  11       13.11        8.07     11.49 o 
 -11   1  11     2141.29     1799.87     81.23 o 
 -10   1  11       14.55       -1.70      8.51 o 
  -9   1  11    11612.21    11694.12    341.73 o 
  -8   1  11      407.15      396.17     37.54 o 
  -7   1  11     8854.51     9111.16    154.57 o 
  -6   1  11      195.92      219.73     28.36 o 
  -5   1  11     1499.80     1312.42     87.79 o 
  -4   1  11       88.36       64.04     10.90 o 
  -3   1  11    15843.86    16136.31    462.27 o 
  -2   1  11      540.66      572.96     59.90 o 
  -1   1  11      855.25      839.70     31.93 o 
   0   1  11      934.69      935.14     34.94 o 
   1   1  11       83.31       95.02     14.34 o 
   2   1  11      284.72      307.01     39.92 o 
   3   1  11      367.50      398.55     44.71 o 
   4   1  11      927.92      786.86     33.69 o 
   5   1  11     3621.26     3786.19    175.64 o 
   6   1  11       86.84       87.21     12.53 o 
   7   1  11       25.45       35.63      9.11 o 
   8   1  11       67.94       59.02     11.42 o 
   9   1  11     1597.34     1675.92     75.46 o 
 -12   2  11      330.73      275.80     30.65 o 
 -11   2  11     1406.79     1295.50     69.76 o 
 -10   2  11       10.36       16.24      9.15 o 
  -9   2  11    10878.09    11260.65    332.55 o 
  -8   2  11       42.24       26.56      6.83 o 
  -7   2  11     2458.01     2340.28     71.22 o 
  -6   2  11       19.30       26.75      5.99 o 
  -5   2  11    19292.22    20282.36    406.51 o 
  -4   2  11       74.57       66.05     12.08 o 
  -3   2  11    14407.75    14976.17    403.11 o 
  -2   2  11       94.23       84.99     35.64 o 
  -1   2  11    12997.99    13405.95    321.33 o 
   0   2  11      424.81      394.72     27.79 o 
   1   2  11    23195.91    23735.46    483.31 o 
   2   2  11       77.06       57.07     11.89 o 
   3   2  11     2267.67     2114.37     46.42 o 
   4   2  11      495.56      485.76     31.91 o 
   5   2  11    12969.09    13667.17    278.42 o 
   6   2  11       91.74       78.59     10.87 o 
   7   2  11     3975.41     4187.13    163.90 o 
   8   2  11      185.76      158.22     28.84 o 
   9   2  11     2762.28     3273.02    191.79 o 
 -12   3  11       47.08       58.60     14.98 o 
 -11   3  11     2111.86     1828.96    111.66 o 
 -10   3  11        3.85      -12.36     11.89 o 
  -9   3  11     5260.11     5310.79    174.66 o 
  -8   3  11      178.09      151.74     21.05 o 
  -7   3  11     6682.36     7003.08    223.66 o 
  -6   3  11      153.25      174.95     27.25 o 
  -5   3  11      457.34      436.55     67.38 o 
  -4   3  11     1494.90     1355.75     54.47 o 
  -3   3  11     8392.45     8473.59    248.95 o 
  -2   3  11      390.15      449.32     84.77 o 
  -1   3  11        0.28        6.80      7.24 o 
   0   3  11      502.95      471.21     62.24 o 
   1   3  11      188.40      358.79     67.22 o 
   2   3  11      112.50       94.75     13.94 o 
   3   3  11      207.82      190.54     26.33 o 
   4   3  11      586.91      463.56     38.65 o 
   5   3  11     1208.29     1119.61     52.37 o 
   6   3  11      130.91      137.94     21.20 o 
   7   3  11       18.04       56.98     12.87 o 
   8   3  11      135.27      104.43     22.70 o 
 -11   4  11     1081.28      918.23     63.11 o 
 -10   4  11       39.51       27.68     12.99 o 
  -9   4  11     9823.71    10021.10    327.47 o 
  -8   4  11      663.21      645.26     41.28 o 
  -7   4  11     2235.78     2201.50     83.34 o 
  -6   4  11      564.56      559.35     32.60 o 
  -5   4  11    14888.26    16321.55    307.70 o 
  -4   4  11       10.80       17.39     12.55 o 
  -3   4  11    15783.54    16719.25    454.99 o 
  -2   4  11      977.34     1000.32     34.05 o 
  -1   4  11    10058.30    10966.14    327.47 o 
   0   4  11      248.79      263.91     40.24 o 
   1   4  11    25744.45    27065.82    519.12 o 
   2   4  11      437.20      468.11     33.89 o 
   3   4  11     3207.08     3088.94     87.32 o 
   4   4  11        0.72      -13.25      9.40 o 
   5   4  11     7891.66     7435.00    304.72 o 
   6   4  11      409.27      377.44     61.64 o 
   7   4  11     3914.18     3858.83    166.24 o 
   8   4  11      120.39      135.36     21.99 o 
 -11   5  11     1340.98     1261.10     76.32 o 
 -10   5  11       47.81       47.53     12.12 o 
  -9   5  11     6412.18     6317.61    202.95 o 
  -8   5  11     1063.36     1211.53     92.93 o 
  -7   5  11     2727.43     2821.90    103.05 o 
  -6   5  11     1904.91     2160.33     95.07 o 
  -5   5  11      287.53      339.67     52.86 o 
  -4   5  11     2553.09     2469.87     86.40 o 
  -3   5  11     7891.34     7858.84    278.94 o 
  -2   5  11      675.80      686.93     43.10 o 
  -1   5  11       46.26       42.00     15.72 o 
   0   5  11       56.66       64.50     10.37 o 
   1   5  11     1495.76     1429.77     46.32 o 
   2   5  11      536.95      425.47     63.72 o 
   3   5  11      175.61      161.11     19.96 o 
   4   5  11      195.03      180.78     30.91 o 
   5   5  11     1068.92     1015.03     49.35 o 
   6   5  11      595.50      622.85     97.78 o 
   7   5  11       22.04       31.08     12.55 o 
   8   5  11       19.75      -12.92     17.55 o 
 -11   6  11      269.12      249.06     35.72 o 
 -10   6  11      363.60      352.20     56.12 o 
  -9   6  11     7188.72     7306.64    235.06 o 
  -8   6  11      305.04      292.67     43.88 o 
  -7   6  11     2936.40     2858.36     92.47 o 
  -6   6  11      874.65      863.72    110.95 o 
  -5   6  11    16810.33    18355.68    342.61 o 
  -4   6  11      342.31      335.33     53.54 o 
  -3   6  11    13519.20    14576.56    310.60 o 
  -2   6  11      206.77      216.87     34.68 o 
  -1   6  11     6907.87     7294.37    203.70 o 
   0   6  11      427.86      421.69     57.64 o 
   1   6  11    16827.54    17707.48    425.79 o 
   2   6  11     1566.33     1547.19     56.27 o 
   3   6  11     6177.41     6588.16   1050.46 o 
   4   6  11      662.83      741.87     88.15 o 
   5   6  11     7386.77     7161.20    296.46 o 
   6   6  11      252.82      223.80     35.97 o 
   7   6  11     4359.62     4047.63    200.29 o 
   8   6  11      284.20      281.51     39.72 o 
 -10   7  11      792.04      779.11     90.84 o 
  -9   7  11     2746.03     2833.94    117.65 o 
  -8   7  11      369.43      431.49     50.36 o 
  -7   7  11     5103.70     5272.25    190.86 o 
  -6   7  11      823.32      949.92    122.39 o 
  -5   7  11     6230.29     6691.77    208.51 o 
  -4   7  11      995.56     1005.06     55.02 o 
  -3   7  11     5205.63     5333.08    310.40 o 
  -2   7  11      953.51      943.89     43.91 o 
  -1   7  11       18.71       15.26     10.71 o 
   0   7  11      309.32      319.24     35.87 o 
   1   7  11      882.08      825.17     39.22 o 
   2   7  11      529.08      514.08     64.69 o 
   3   7  11        0.10       -7.85     22.44 o 
   4   7  11      230.85      243.42     43.09 o 
   5   7  11      471.77      474.64     77.18 o 
   6   7  11       41.96       42.98     17.87 o 
   7   7  11        5.52        4.87     11.82 o 
 -10   8  11      453.18      513.77     76.23 o 
  -9   8  11     5152.21     4995.52    183.18 o 
  -8   8  11       52.12       38.86     11.12 o 
  -7   8  11     3556.20     3389.55    112.09 o 
  -6   8  11      789.53      758.13    104.08 o 
  -5   8  11    14622.07    15844.35    372.92 o 
  -4   8  11        9.18        6.52     13.19 o 
  -3   8  11     8032.97     8421.74    225.97 o 
  -2   8  11     1440.96     1478.49     58.52 o 
  -1   8  11     7461.38     7688.61    235.75 o 
   0   8  11      713.47      623.04     50.34 o 
   1   8  11    12379.88    12749.16    333.06 o 
   2   8  11      263.44      295.97     70.34 o 
   3   8  11     4699.33     4795.26    220.61 o 
   4   8  11      505.87      539.37     87.01 o 
   5   8  11     8038.97     8176.00    302.10 o 
   6   8  11       10.67        3.81     14.47 o 
   7   8  11     2055.95     1994.39    153.43 o 
  -9   9  11     3056.92     2650.30     96.47 o 
  -8   9  11      767.13      834.81     84.92 o 
  -7   9  11     5247.17     5435.24    239.28 o 
  -6   9  11     1341.34     1319.09     66.21 o 
  -5   9  11     1163.14     1166.31     62.07 o 
  -4   9  11      937.40      952.06     66.74 o 
  -3   9  11     1690.70     1441.55     69.37 o 
  -2   9  11      350.13      376.88     52.49 o 
  -1   9  11      162.23      176.01     34.44 o 
   0   9  11      772.51      837.53     85.53 o 
   1   9  11      630.94      625.59     99.41 o 
   2   9  11      907.27     1025.43    174.96 o 
   3   9  11      319.35      310.70     58.83 o 
   4   9  11      294.28      301.28     56.23 o 
   5   9  11     1638.51     1621.17    114.41 o 
   6   9  11      162.95      133.77     66.29 o 
  -9  10  11     4510.78     4373.77    211.29 o 
  -8  10  11      191.04      151.54     25.15 o 
  -7  10  11     3427.01     3339.23    148.46 o 
  -6  10  11      572.31      589.53     73.84 o 
  -5  10  11     7141.64     7463.77    236.76 o 
  -4  10  11     1516.40     1508.55     99.67 o 
  -3  10  11     8294.53     8723.95    257.04 o 
  -2  10  11      918.15      860.72     57.24 o 
  -1  10  11     4479.30     4485.72    163.56 o 
   0  10  11      223.98      232.38     37.05 o 
   1  10  11     7398.83     8886.32   1030.11 o 
   2  10  11        2.53      -32.00     21.20 o 
   3  10  11     3147.41     3267.80    161.68 o 
   4  10  11      262.96      257.65     50.62 o 
   5  10  11     5441.88     5576.69    230.08 o 
  -8  11  11      746.67      787.42     94.32 o 
  -7  11  11     3494.05     3416.81    117.34 o 
  -6  11  11      314.10      326.12     50.13 o 
  -5  11  11      951.51      894.22     94.46 o 
  -4  11  11      495.58      503.34     53.12 o 
  -3  11  11      588.84      478.39     53.76 o 
  -2  11  11       13.39       27.77     12.08 o 
  -1  11  11       38.37       30.07     11.24 o 
   0  11  11      180.04      209.44     39.03 o 
   1  11  11        0.67      -33.45     25.73 o 
   2  11  11     1284.77     1287.10    162.85 o 
   3  11  11        2.81       10.37     14.27 o 
   4  11  11      604.20      675.38    116.89 o 
  -6  12  11      296.27      201.29     75.81 o 
  -5  12  11     4584.49     4736.10    265.83 o 
  -4  12  11     1120.76     1173.07     94.05 o 
  -3  12  11     3775.37     3858.58    215.73 o 
  -2  12  11     1065.99     1009.56     63.14 o 
  -1  12  11     4021.65     4201.67    194.53 o 
   0  12  11      256.60      272.79     49.29 o 
   1  12  11     6357.40     6827.66    287.73 o 
   2  12  11        1.19       -2.73     20.28 o 
   3  12  11     4494.85     4870.75    318.83 o 
  -5  13  11      492.19      523.00     65.76 o 
  -4  13  11       74.76       73.49     11.88 o 
  -3  13  11      827.74      667.81     65.34 o 
  -2  13  11       29.87       16.74     15.19 o 
  -1  13  11      279.48      332.60    157.75 o 
   0  13  11      530.08      593.26    126.55 o 
   1  13  11       60.01       37.58     16.65 o 
 -10   0  12     4462.67     4621.05    216.56 o 
  -8   0  12       98.68       73.16     40.94 o 
  -6   0  12     2148.51     1684.29    466.02 o 
  -4   0  12       58.78       54.85     23.87 o 
  -2   0  12       94.98      100.70     22.40 o 
   0   0  12      249.90      282.39     23.85 o 
   2   0  12     5360.59     6094.40    210.32 o 
   4   0  12      423.45      436.68     88.47 o 
   6   0  12     3011.81     2856.55    115.55 o 
   8   0  12     3990.24     4321.03    271.36 o 
 -11   1  12       30.29       12.54     23.54 o 
 -10   1  12     3257.33     3168.11    120.05 o 
  -9   1  12      331.20      300.15     39.99 o 
  -8   1  12     8362.56     9004.87    263.15 o 
  -7   1  12        7.75       -9.12      8.98 o 
  -6   1  12    18417.93    20008.42    808.38 o 
  -5   1  12        1.49       -9.08      9.66 o 
  -4   1  12     5714.57     5861.29    177.59 o 
  -3   1  12      969.11      866.10     45.47 o 
  -2   1  12    25684.76    27052.26   1174.35 o 
  -1   1  12       14.13       39.60     15.23 o 
   0   1  12     6211.75     6260.43    178.33 o 
   1   1  12        7.69       12.93      4.30 o 
   2   1  12     9868.49    10096.34    199.65 o 
   3   1  12      516.80      498.46     27.97 o 
   4   1  12    13617.68    15199.81    323.52 o 
   5   1  12       50.71       32.85      7.62 o 
   6   1  12     1497.53     1514.02     72.25 o 
   7   1  12       81.43       83.08     13.53 o 
   8   1  12     4272.20     4890.33    208.99 o 
 -11   2  12      171.97      180.23     25.62 o 
 -10   2  12     4298.90     4319.47    180.89 o 
  -9   2  12      231.70      280.16     50.32 o 
  -8   2  12       25.13       15.85     15.53 o 
  -7   2  12      270.12      272.24     34.65 o 
  -6   2  12     1743.00     1616.50     90.51 o 
  -5   2  12      230.81      236.31     35.22 o 
  -4   2  12      356.29      404.42     41.35 o 
  -3   2  12     1348.47     1172.57     48.74 o 
  -2   2  12     1651.06     1596.85    140.31 o 
  -1   2  12      456.56      436.59     49.02 o 
   0   2  12       49.98       57.57      8.00 o 
   1   2  12       31.20       24.57      9.54 o 
   2   2  12     4636.57     4475.18    121.10 o 
   3   2  12      676.03      641.25     24.39 o 
   4   2  12       16.46       23.17      7.84 o 
   5   2  12       47.40       36.67     14.40 o 
   6   2  12     4217.94     4343.59    169.24 o 
   7   2  12      113.64      110.96     20.94 o 
   8   2  12     2790.88     2968.38    182.29 o 
 -11   3  12        7.45       -4.15     12.26 o 
 -10   3  12     3555.53     3290.52    134.01 o 
  -9   3  12      328.06      285.58     44.90 o 
  -8   3  12     5205.75     5384.05    199.32 o 
  -7   3  12      245.65      280.28     46.39 o 
  -6   3  12    22722.58    25241.16    716.25 o 
  -5   3  12      591.54      565.21     36.21 o 
  -4   3  12     6389.61     6734.03    190.08 o 
  -3   3  12        0.50       -0.77      8.32 o 
  -2   3  12    22732.73    24582.55    442.61 o 
  -1   3  12      145.09      157.97     23.16 o 
   0   3  12     7667.82     7720.48    202.20 o 
   1   3  12       59.76       50.10      8.48 o 
   2   3  12     5352.80     5218.51    163.05 o 
   3   3  12       60.39       54.33      7.78 o 
   4   3  12     8015.81     8521.68    444.16 o 
   5   3  12        0.84       -1.49      8.72 o 
   6   3  12     1280.25     1141.74     60.98 o 
   7   3  12       27.49       25.57      9.01 o 
   8   3  12     4241.03     4537.59    250.08 o 
 -11   4  12      274.91      287.20     38.86 o 
 -10   4  12     3172.94     3128.07    134.18 o 
  -9   4  12      369.73      434.50     59.11 o 
  -8   4  12      326.93      388.22     57.44 o 
  -7   4  12      426.51      526.83     69.76 o 
  -6   4  12      960.88      899.95     87.28 o 
  -5   4  12      117.80      126.78     18.58 o 
  -4   4  12      618.39      671.82     52.26 o 
  -3   4  12      805.60      787.09     41.61 o 
  -2   4  12     1178.32     1215.62    102.35 o 
  -1   4  12       80.37       79.40     11.45 o 
   0   4  12       27.49       28.15      9.82 o 
   1   4  12      773.71      673.71     41.59 o 
   2   4  12     7993.50     8525.56    235.69 o 
   3   4  12      282.39      238.95     28.35 o 
   4   4  12      248.25      195.86     25.20 o 
   5   4  12      190.02      197.79     33.62 o 
   6   4  12     2493.58     2465.97    105.06 o 
   7   4  12        4.74        3.81      5.23 o 
 -11   5  12      267.30      291.24     42.80 o 
 -10   5  12     4134.88     4051.07    153.87 o 
  -9   5  12      365.36      385.48     62.16 o 
  -8   5  12    13742.79    14361.55    446.74 o 
  -7   5  12     2269.05     2243.95     96.47 o 
  -6   5  12    22600.17    25015.70    592.19 o 
  -5   5  12      248.78      317.37     45.92 o 
  -4   5  12     6483.88     6603.73    215.57 o 
  -3   5  12      417.06      439.62     50.72 o 
  -2   5  12    19574.03    21310.32    475.31 o 
  -1   5  12      413.04      454.65     59.13 o 
   0   5  12     7312.87     7127.23    224.44 o 
   1   5  12     1468.41     1464.73     74.72 o 
   2   5  12    10873.86    11266.15    260.60 o 
   3   5  12      562.55      550.57     57.23 o 
   4   5  12     5458.69     5706.78    156.08 o 
   5   5  12       61.79       70.56     16.66 o 
   6   5  12      598.18      554.78     76.82 o 
   7   5  12       75.73       64.24     12.98 o 
 -10   6  12     2001.00     1853.65     95.55 o 
  -9   6  12        5.45       28.26     12.77 o 
  -8   6  12       89.46       89.32     14.92 o 
  -7   6  12      404.22      384.01     61.62 o 
  -6   6  12     1754.55     1628.00     62.68 o 
  -5   6  12      552.52      684.81     72.95 o 
  -4   6  12        4.75        0.50     18.36 o 
  -3   6  12     1785.23     1724.36     84.63 o 
  -2   6  12     2277.64     2375.10    104.00 o 
  -1   6  12      468.81      538.86     79.96 o 
   0   6  12       94.26      100.05     14.90 o 
   1   6  12      575.20      500.61     59.10 o 
   2   6  12     2800.86     2601.69     86.67 o 
   3   6  12       24.96       10.43     35.17 o 
   4   6  12     1512.13     1420.69     81.57 o 
   5   6  12      764.40      748.34    125.65 o 
   6   6  12      720.16      629.95     58.11 o 
   7   6  12      466.33      469.29    102.92 o 
 -10   7  12     4237.00     4102.99    154.03 o 
  -9   7  12      290.50      264.99     37.65 o 
  -8   7  12     5740.16     5882.58    169.60 o 
  -7   7  12     1250.47     1204.99     74.76 o 
  -6   7  12     9876.39    10550.29    348.49 o 
  -5   7  12       43.98       39.03      9.25 o 
  -4   7  12     8964.99     9820.64    259.12 o 
  -3   7  12      766.19      779.40     35.46 o 
  -2   7  12    15381.30    15984.79    378.45 o 
  -1   7  12      172.21      151.58     24.06 o 
   0   7  12     6921.52     7000.18    209.26 o 
   1   7  12     1487.38     1518.97     59.59 o 
   2   7  12     2987.28     2798.87    138.60 o 
   3   7  12       72.57       88.39     25.50 o 
   4   7  12     4769.41     4711.97    224.38 o 
   5   7  12       28.93       25.38      9.51 o 
   6   7  12     1864.17     1840.70     91.20 o 
  -9   8  12       37.81       38.26     18.48 o 
  -8   8  12      164.27      194.88     27.19 o 
  -7   8  12      118.95      144.08     19.94 o 
  -6   8  12      805.90      684.99     67.54 o 
  -5   8  12      220.53      262.54     46.50 o 
  -4   8  12      691.18      755.84     50.19 o 
  -3   8  12       96.07       94.62     20.28 o 
  -2   8  12      136.64      119.91     22.21 o 
  -1   8  12      987.03      996.65     56.84 o 
   0   8  12      475.17      516.16     57.81 o 
   1   8  12      714.70      647.20     38.87 o 
   2   8  12     1976.56     1978.20    121.93 o 
   3   8  12        1.04       -8.19     24.58 o 
   4   8  12      902.56      876.68    158.06 o 
   5   8  12      322.95      275.52     49.78 o 
   6   8  12     2268.17     2335.74    265.97 o 
  -9   9  12     1544.20     1410.47     98.89 o 
  -8   9  12     3392.59     3388.93    116.23 o 
  -7   9  12      552.57      577.69     61.99 o 
  -6   9  12     8818.30     9781.03    339.98 o 
  -5   9  12       84.18       78.31     12.43 o 
  -4   9  12     3582.70     3616.66    131.61 o 
  -3   9  12        0.54      -13.48     15.30 o 
  -2   9  12    11873.81    11996.45    373.05 o 
  -1   9  12        2.15       -4.04      9.21 o 
   0   9  12     5938.56     6155.79    189.67 o 
   1   9  12     1252.15     1147.97     63.16 o 
   2   9  12     4375.56     4414.51    291.79 o 
   3   9  12      327.70      374.04     79.24 o 
   4   9  12     3743.53     3849.81    148.46 o 
   5   9  12      665.46      668.72     89.42 o 
  -8  10  12       40.44       47.81     22.70 o 
  -7  10  12       64.95       49.81     14.92 o 
  -6  10  12      527.23      525.71     62.94 o 
  -5  10  12      517.88      550.21     63.81 o 
  -4  10  12      207.01      125.38     25.69 o 
  -3  10  12      503.35      598.40     95.75 o 
  -2  10  12      695.18      619.15     85.41 o 
  -1  10  12      224.78      256.04     39.62 o 
   0  10  12      628.95      589.84    117.16 o 
   1  10  12       95.79       89.88     31.92 o 
   2  10  12     1491.78     1428.40    126.33 o 
   3  10  12        3.46        2.23     16.41 o 
   4  10  12      372.83      329.33     61.41 o 
  -7  11  12      591.47      569.80     80.47 o 
  -6  11  12     7591.58     8146.69    321.74 o 
  -5  11  12      130.96      121.62     19.06 o 
  -4  11  12     5002.50     5139.54    242.68 o 
  -3  11  12      181.35      151.52     19.71 o 
  -2  11  12     3728.83     3756.42    144.43 o 
  -1  11  12      470.27      522.01    118.03 o 
   0  11  12     3906.67     4481.13    356.57 o 
   1  11  12      271.01      340.11     69.89 o 
   2  11  12     4652.53     4528.93    186.91 o 
   3  11  12      384.95      357.52     72.99 o 
  -5  12  12      704.66      707.85     82.38 o 
  -4  12  12       11.17      -10.50     18.47 o 
  -3  12  12     1514.59     1483.05     76.82 o 
  -2  12  12       97.28       78.16     27.34 o 
  -1  12  12      344.70      418.93     77.81 o 
   0  12  12      448.82      625.93    278.69 o 
   1  12  12       23.80        6.74     23.42 o 
 -11   0  13     2553.33     2349.54    333.22 o 
  -9   0  13    14951.08    16319.54    321.96 o 
  -7   0  13     2885.22     2911.30    201.20 o 
  -5   0  13    10588.19    11544.07    394.20 o 
  -3   0  13    12305.06    13003.10    412.45 o 
  -1   0  13     1598.09     1489.17    146.46 o 
   1   0  13     8850.55     8968.02    235.29 o 
   3   0  13     1555.30     1682.97     93.13 o 
   5   0  13     3868.38     4366.23    253.63 o 
   7   0  13     2441.60     2577.26    222.82 o 
 -11   1  13       96.80      135.17     26.92 o 
 -10   1  13        0.44        1.20      8.46 o 
  -9   1  13       16.08       17.69     16.49 o 
  -8   1  13        0.89        8.63     13.16 o 
  -7   1  13      168.28      187.98     45.91 o 
  -6   1  13      108.57      120.37     27.19 o 
  -5   1  13    10200.97    10684.99    631.22 o 
  -4   1  13      118.76      135.67     29.50 o 
  -3   1  13        5.46       14.00      6.66 o 
  -2   1  13      619.81      597.74     57.54 o 
  -1   1  13     7361.25     7328.96    224.75 o 
   0   1  13       19.00       19.27      7.48 o 
   1   1  13     6748.98     6645.83    206.36 o 
   2   1  13       87.10       95.17     12.28 o 
   3   1  13     1233.37     1108.21     44.64 o 
   4   1  13        5.58      -14.01     10.89 o 
   5   1  13     8404.45     9300.43    227.39 o 
   6   1  13        0.74      -10.44      7.19 o 
   7   1  13     1736.11     1758.36     76.89 o 
 -11   2  13     3633.33     3555.59    199.52 o 
 -10   2  13      259.22      224.00     33.73 o 
  -9   2  13    14341.67    15385.72    541.93 o 
  -8   2  13        1.96       -5.83     12.03 o 
  -7   2  13     5626.07     5972.94    207.18 o 
  -6   2  13       88.94       64.40     14.14 o 
  -5   2  13     7613.61     7603.97    404.03 o 
  -4   2  13      173.41      177.37     27.28 o 
  -3   2  13     7252.29     7304.78    223.21 o 
  -2   2  13      450.04      424.93     52.72 o 
  -1   2  13     3058.29     2850.85     96.04 o 
   0   2  13        3.62        9.29      4.83 o 
   1   2  13    11920.67    12578.08    227.25 o 
   2   2  13        6.65        5.32      9.56 o 
   3   2  13      719.75      778.45     48.49 o 
   4   2  13      196.21      202.36     26.01 o 
   5   2  13     2624.59     2672.75     92.04 o 
   6   2  13      277.59      228.46     34.75 o 
   7   2  13      875.18      882.30     60.29 o 
 -10   3  13       53.02       60.51     12.95 o 
  -9   3  13       24.53       49.42     22.18 o 
  -8   3  13      286.43      322.86     44.42 o 
  -7   3  13       73.61       51.73     11.80 o 
  -6   3  13       94.79      100.06     15.15 o 
  -5   3  13     8407.78     8571.24    392.99 o 
  -4   3  13      615.51      615.16     59.79 o 
  -3   3  13     1180.73     1215.95     63.89 o 
  -2   3  13       17.70        9.78      7.12 o 
  -1   3  13     6936.29     6903.86    237.69 o 
   0   3  13      601.45      591.95     49.40 o 
   1   3  13     3595.70     3370.47    107.25 o 
   2   3  13       10.87        1.14     10.36 o 
   3   3  13     1583.80     1421.37     54.41 o 
   4   3  13       30.95       11.96     17.99 o 
   5   3  13     5964.91     6193.89    461.74 o 
   6   3  13       60.06       76.52     23.74 o 
   7   3  13     2401.10     2453.00    150.14 o 
 -10   4  13        5.17      -24.65     16.34 o 
  -9   4  13    12773.46    13952.23    448.43 o 
  -8   4  13       77.99       58.27     19.36 o 
  -7   4  13     4175.96     4133.35    136.95 o 
  -6   4  13        2.57        0.47     13.85 o 
  -5   4  13    11805.08    12264.39    457.62 o 
  -4   4  13      313.92      429.33     40.46 o 
  -3   4  13     8386.72     8424.99    330.65 o 
  -2   4  13       25.03       13.92     11.07 o 
  -1   4  13     3652.40     3622.75    129.32 o 
   0   4  13      373.54      343.63     55.28 o 
   1   4  13    13009.65    13668.13    316.38 o 
   2   4  13      305.72      286.47     34.76 o 
   3   4  13      545.59      578.70     41.04 o 
   4   4  13      323.95      369.64     72.38 o 
   5   4  13     2876.38     2920.99    150.39 o 
   6   4  13      166.37      164.50     30.09 o 
 -10   5  13      101.78      114.90     15.91 o 
  -9   5  13      294.45      264.77     39.24 o 
  -8   5  13     1287.61     1432.16    107.45 o 
  -7   5  13      130.76      154.67     19.76 o 
  -6   5  13      472.43      534.30     65.21 o 
  -5   5  13     3656.11     3396.65    223.92 o 
  -4   5  13      105.49      101.19     21.19 o 
  -3   5  13      171.65      166.81     19.42 o 
  -2   5  13        1.38       -9.86     17.10 o 
  -1   5  13     3284.14     3218.17    112.10 o 
   0   5  13      569.19      586.95     74.30 o 
   1   5  13     1876.08     1666.26     55.94 o 
   2   5  13      471.45      440.48     62.85 o 
   3   5  13     3272.88     3359.07    125.95 o 
   4   5  13      450.31      514.11     82.34 o 
   5   5  13     5791.06     5727.24    241.59 o 
   6   5  13        4.75       -8.18     17.00 o 
  -9   6  13     8600.84     9535.27    285.80 o 
  -8   6  13        0.91      -20.67     18.58 o 
  -7   6  13     5633.88     5951.41    183.39 o 
  -6   6  13      170.62      163.35     21.56 o 
  -5   6  13     8869.83     9315.62    311.44 o 
  -4   6  13      359.17      398.35     54.05 o 
  -3   6  13     7364.72     7589.18    248.92 o 
  -2   6  13      436.90      470.58     52.03 o 
  -1   6  13     2359.95     2268.49     83.55 o 
   0   6  13      268.09      255.58     33.46 o 
   1   6  13     8281.55     8290.80    277.30 o 
   2   6  13       81.02       65.02     14.50 o 
   3   6  13     1302.28     1439.65    241.20 o 
   4   6  13      124.88      125.21     29.01 o 
   5   6  13     1800.73     1728.99    123.58 o 
   6   6  13      381.45      327.11     52.51 o 
  -9   7  13      250.65      222.16     26.57 o 
  -8   7  13     1044.90     1038.55     50.77 o 
  -7   7  13      283.75      294.46     48.22 o 
  -6   7  13      113.23       98.55     18.19 o 
  -5   7  13     1337.23     1323.41     67.35 o 
  -4   7  13       79.30       73.81     16.55 o 
  -3   7  13     1057.10      868.25     87.99 o 
  -2   7  13     1077.52      933.28     60.38 o 
  -1   7  13     2547.70     2281.59     94.51 o 
   0   7  13      213.38      224.31     35.50 o 
   1   7  13     2568.38     2555.26     82.21 o 
   2   7  13      136.91      129.90     24.42 o 
   3   7  13     2734.86     2740.86    191.64 o 
   4   7  13       14.78        5.37     21.82 o 
   5   7  13     4695.19     4610.98    208.07 o 
  -8   8  13        0.51       -8.26     15.02 o 
  -7   8  13     4449.65     4565.57    163.27 o 
  -6   8  13     1451.44     1318.54    100.66 o 
  -5   8  13     6043.96     6060.43    194.43 o 
  -4   8  13        4.26      -12.29     15.31 o 
  -3   8  13     4711.10     4729.40    140.41 o 
  -2   8  13     1004.37      920.03     64.24 o 
  -1   8  13     1780.43     1701.85     61.86 o 
   0   8  13        0.20        6.99      9.25 o 
   1   8  13     4483.18     4317.79    211.93 o 
   2   8  13      226.52      224.75     58.59 o 
   3   8  13     1506.26     1669.59    135.67 o 
   4   8  13      536.38      565.37    130.51 o 
   5   8  13     1910.40     1946.75    158.22 o 
  -8   9  13      883.50      906.41    103.92 o 
  -7   9  13       14.24        4.74     21.48 o 
  -6   9  13      294.79      335.07     39.29 o 
  -5   9  13     1799.77     1862.33    113.89 o 
  -4   9  13       41.82       35.06     12.70 o 
  -3   9  13      199.14      196.38     26.69 o 
  -2   9  13      697.08      719.49     78.80 o 
  -1   9  13     2820.97     2630.59    108.79 o 
   0   9  13      426.37      430.19     79.30 o 
   1   9  13     3337.72     3262.34    158.34 o 
   2   9  13     1253.47     1323.84    743.46 o 
   3   9  13     2272.51     2189.66     94.86 o 
   4   9  13       99.92      112.20     28.82 o 
  -6  10  13      356.04      334.66     43.50 o 
  -5  10  13     3947.38     3944.16    133.98 o 
  -4  10  13      521.85      637.92     72.95 o 
  -3  10  13     5808.50     5673.21    197.78 o 
  -2  10  13      327.30      298.67     41.85 o 
  -1  10  13     3197.22     3202.09    154.14 o 
   0  10  13       22.80       37.57     18.18 o 
   1  10  13     3592.31     3606.90    383.12 o 
   2  10  13      143.14      133.65     35.64 o 
   3  10  13      976.39      902.63    144.42 o 
  -5  11  13     1425.56     1347.11    109.02 o 
  -4  11  13       75.62       63.68     11.28 o 
  -3  11  13     1061.28      875.48     43.65 o 
  -2  11  13       75.68       69.60     14.17 o 
  -1  11  13     2528.31     2433.93    103.71 o 
   0  11  13      297.16      353.71     79.10 o 
   1  11  13     1655.28     1686.08    303.46 o 
 -10   0  14      292.70      299.08     68.42 o 
  -8   0  14     4020.46     4198.63    311.92 o 
  -6   0  14     3861.96     3920.69    267.30 o 
  -4   0  14     2177.32     2100.01    206.65 o 
  -2   0  14     7258.22     7389.65    356.07 o 
   0   0  14     3813.36     3515.58    243.64 o 
   2   0  14    14166.39    15197.04    835.81 o 
   4   0  14     1911.18     2005.55    142.74 o 
 -10   1  14     3995.99     3998.89    180.21 o 
  -9   1  14      213.49      211.12     38.68 o 
  -8   1  14     2117.59     2131.67    160.74 o 
  -7   1  14       74.99       94.94     23.14 o 
  -6   1  14     6121.93     6785.27    287.76 o 
  -5   1  14       63.73       56.51     18.47 o 
  -4   1  14      203.97      238.20     37.04 o 
  -3   1  14      527.50      525.68     57.84 o 
  -2   1  14     6896.95     7209.33    288.65 o 
  -1   1  14       22.05       19.95     24.64 o 
   0   1  14     1598.13     1701.17    121.34 o 
   1   1  14       81.59       62.46     11.19 o 
   2   1  14       83.49       87.75     16.52 o 
   3   1  14       23.94       10.73      5.39 o 
   4   1  14     2307.27     2270.80     97.20 o 
   5   1  14       54.82       10.20     11.00 o 
   6   1  14      565.17      515.78     47.47 o 
 -10   2  14        4.93      -11.87     24.18 o 
  -9   2  14       71.86       71.38     11.91 o 
  -8   2  14     3165.57     2980.89    314.57 o 
  -7   2  14      689.78      661.71    106.62 o 
  -6   2  14     3721.58     3342.22    290.50 o 
  -5   2  14      322.39      294.84     42.97 o 
  -4   2  14     2921.16     2898.03    119.48 o 
  -3   2  14        4.71        6.56      5.11 o 
  -2   2  14     7749.79     7623.64    282.34 o 
  -1   2  14      316.90      345.17     50.48 o 
   0   2  14     4921.80     5156.85    155.68 o 
   1   2  14      275.08      298.39     41.00 o 
   2   2  14    11947.25    12667.08    363.43 o 
   3   2  14      543.65      596.74     52.98 o 
   4   2  14     4093.16     4076.28    186.03 o 
   5   2  14      408.49      447.33     68.12 o 
   6   2  14     5095.21     5350.79    339.38 o 
 -10   3  14     4059.73     4262.94    273.74 o 
  -9   3  14      174.10      167.89     22.82 o 
  -8   3  14     4780.22     4826.50    300.90 o 
  -7   3  14        0.94      -26.58     13.37 o 
  -6   3  14    11554.65    12051.93    461.57 o 
  -5   3  14      518.46      532.41     74.22 o 
  -4   3  14      439.09      367.16     60.39 o 
  -3   3  14      282.71      302.74     39.50 o 
  -2   3  14     6595.65     6496.14    198.84 o 
  -1   3  14      566.67      563.66     73.10 o 
   0   3  14     2362.77     2326.79     90.66 o 
   1   3  14      142.27      177.74     26.17 o 
   2   3  14      732.59      740.61     73.18 o 
   3   3  14        9.21        4.01      7.30 o 
   4   3  14      526.35      499.73     78.27 o 
   5   3  14       58.21       65.51     14.63 o 
   6   3  14      324.39      377.79     72.94 o 
  -9   4  14        2.27       19.17     11.44 o 
  -8   4  14     5035.69     5233.20    205.83 o 
  -7   4  14      207.41      202.26     23.74 o 
  -6   4  14      582.86      548.95     61.83 o 
  -5   4  14       27.35       34.32     16.35 o 
  -4   4  14     2630.41     2595.55    101.76 o 
  -3   4  14      396.31      427.20     47.53 o 
  -2   4  14     9856.12    10576.16    346.01 o 
  -1   4  14       13.97       16.48      5.98 o 
   0   4  14     2338.34     2237.55     97.15 o 
   1   4  14        3.91       -3.04      7.15 o 
   2   4  14    11476.83    11714.31    347.17 o 
   3   4  14       17.29       15.23      8.10 o 
   4   4  14     4144.91     5044.57    716.33 o 
   5   4  14      156.62      186.61     28.53 o 
  -9   5  14       51.24       40.73      9.32 o 
  -8   5  14     2062.33     1888.90    104.85 o 
  -7   5  14       95.40      116.73     16.62 o 
  -6   5  14     8481.50     8636.07    250.18 o 
  -5   5  14       62.39       53.53     11.40 o 
  -4   5  14     1439.71     1416.11     70.16 o 
  -3   5  14      195.88      191.32     26.07 o 
  -2   5  14     4341.26     4844.42    199.15 o 
  -1   5  14      960.40      913.76     60.35 o 
   0   5  14     1811.60     1669.51     66.08 o 
   1   5  14      394.52      381.65     56.15 o 
   2   5  14       53.79       67.19     10.97 o 
   3   5  14      110.21      110.75     21.41 o 
   4   5  14      603.20      634.80     77.93 o 
   5   5  14        6.00       -5.41     14.44 o 
  -9   6  14      144.04      126.77     23.47 o 
  -8   6  14     4163.00     4377.38    157.48 o 
  -7   6  14      262.67      259.84     36.03 o 
  -6   6  14     1426.19     1339.22    144.75 o 
  -5   6  14      161.54      158.76     27.78 o 
  -4   6  14     3343.97     3157.81    120.33 o 
  -3   6  14       55.82       47.23     16.34 o 
  -2   6  14     7737.36     8083.79    249.54 o 
  -1   6  14      910.98      974.40     62.95 o 
   0   6  14     1112.52     1041.00     53.03 o 
   1   6  14       22.62       18.35     13.37 o 
   2   6  14     9203.44     9935.73    356.81 o 
   3   6  14      603.13      814.09    145.01 o 
   4   6  14     5003.43     5306.83    211.77 o 
  -8   7  14     2906.74     2655.09    165.69 o 
  -7   7  14      863.19      951.18     85.78 o 
  -6   7  14     4200.22     4054.72    161.70 o 
  -5   7  14      301.05      297.34     36.68 o 
  -4   7  14      681.51      707.42     84.40 o 
  -3   7  14      496.21      578.97     54.38 o 
  -2   7  14     2959.19     3066.55    126.26 o 
  -1   7  14       41.45       35.36     10.91 o 
   0   7  14      784.31      696.48     69.23 o 
   1   7  14      861.05      827.08     53.38 o 
   2   7  14       20.35       13.35     18.24 o 
   3   7  14       92.87      143.67     60.77 o 
   4   7  14      698.60      816.16    116.29 o 
  -7   8  14      321.35      346.97     44.81 o 
  -6   8  14      846.84      788.53     61.85 o 
  -5   8  14     1007.35     1056.03    122.33 o 
  -4   8  14     2344.57     2190.10     94.01 o 
  -3   8  14        7.89        3.13      7.61 o 
  -2   8  14     7696.85     7998.84    248.55 o 
  -1   8  14      283.67      277.61     36.37 o 
   0   8  14     2493.93     2479.13    127.85 o 
   1   8  14        6.11       -6.45     19.98 o 
   2   8  14     5596.06     6076.91    426.83 o 
   3   8  14       85.59       86.93     21.46 o 
  -6   9  14     2822.81     2878.41    153.50 o 
  -5   9  14       99.94      100.57     17.60 o 
  -4   9  14      896.47      854.77     49.63 o 
  -3   9  14      561.02      565.51    109.42 o 
  -2   9  14     2752.53     2616.96     86.57 o 
  -1   9  14      661.52      688.19     66.63 o 
   0   9  14      861.24      816.36    110.99 o 
   1   9  14      925.72      994.25    144.02 o 
   2   9  14      215.17      260.38    123.48 o 
  -5  10  14      589.45      651.15     64.44 o 
  -4  10  14     1035.67      930.70    112.20 o 
  -3  10  14      264.12      253.84     44.36 o 
  -2  10  14     3417.57     3310.95    166.57 o 
  -1  10  14       88.04       44.60     16.40 o 
   0  10  14     3668.10     3827.85    186.20 o 
   1  10  14       96.06      100.29     20.87 o 
  -9   0  15     5240.93     5166.45    352.22 o 
  -7   0  15       68.62       36.58     22.20 o 
  -5   0  15      167.86      181.36     43.64 o 
  -3   0  15     2734.14     2890.98    364.04 o 
  -1   0  15      956.37      955.64    109.02 o 
   1   0  15       71.61       54.93     15.91 o 
   3   0  15     2374.78     2358.59    168.09 o 
   5   0  15      286.39      218.08     44.03 o 
  -9   1  15     3665.34     3795.15    133.55 o 
  -8   1  15        7.42      -22.58     24.39 o 
  -7   1  15     2320.43     2477.08    132.68 o 
  -6   1  15       52.00       54.36     18.78 o 
  -5   1  15    13192.71    14936.96    550.48 o 
  -4   1  15       66.29       39.51     14.89 o 
  -3   1  15     2481.30     2440.44    105.15 o 
  -2   1  15      128.23      150.10     35.76 o 
  -1   1  15     9411.94     9841.58    368.00 o 
   0   1  15        0.98       -1.52     11.17 o 
   1   1  15     9204.52     9032.90    361.75 o 
   2   1  15       84.29       87.90     18.74 o 
   3   1  15      768.20      651.33     76.43 o 
   4   1  15       75.22       83.95     15.91 o 
   5   1  15     6904.20     7217.43    408.92 o 
  -9   2  15     4614.37     4888.49    232.19 o 
  -8   2  15      358.47      407.57     57.74 o 
  -7   2  15     1277.12     1266.80     99.78 o 
  -6   2  15        4.16       11.30     16.96 o 
  -5   2  15     1098.04     1240.73    174.12 o 
  -4   2  15      394.39      475.01     66.89 o 
  -3   2  15     2468.38     2505.53    108.50 o 
  -2   2  15        0.16      -13.50     21.40 o 
  -1   2  15      288.82      396.49     43.64 o 
   0   2  15        2.35       -1.82     15.38 o 
   1   2  15      213.13      203.94     36.43 o 
   2   2  15       14.78        7.80     11.26 o 
   3   2  15      104.92       92.73     14.08 o 
   4   2  15      108.37       80.02     11.51 o 
  -9   3  15     3761.62     3894.28    208.35 o 
  -8   3  15       24.62       16.45     20.92 o 
  -7   3  15     1054.08     1017.49    165.31 o 
  -6   3  15      153.29      173.03     36.85 o 
  -5   3  15     9306.88    10075.21    406.31 o 
  -4   3  15       18.59       31.60     11.35 o 
  -3   3  15     2224.41     2200.12    113.08 o 
  -2   3  15      115.69      115.62     17.49 o 
  -1   3  15     8037.77     8634.97    369.06 o 
   0   3  15      346.55      329.05     44.56 o 
   1   3  15     6438.77     6587.87    365.84 o 
   2   3  15      148.20      136.32     18.69 o 
   3   3  15     3034.12     2758.37    111.28 o 
   4   3  15       26.95       28.38     11.40 o 
  -8   4  15       25.91       23.59     14.25 o 
  -7   4  15      984.11      980.25    102.35 o 
  -6   4  15      102.42      126.30     23.29 o 
  -5   4  15      709.91      750.90     97.04 o 
  -4   4  15      525.09      524.43     75.64 o 
  -3   4  15     2348.54     2359.16     80.06 o 
  -2   4  15        2.66        1.32     17.75 o 
  -1   4  15       59.80       51.58      8.54 o 
   0   4  15       31.47       18.20      6.97 o 
   1   4  15      506.10      485.34     63.48 o 
   2   4  15       23.48       -3.69     11.82 o 
   3   4  15      474.06      461.03     90.79 o 
   4   4  15       11.64        3.41     30.29 o 
  -8   5  15        9.61        3.56      8.39 o 
  -7   5  15      409.35      361.37     55.81 o 
  -6   5  15      175.64      142.76     25.13 o 
  -5   5  15     4809.75     4771.62    160.02 o 
  -4   5  15      115.40      140.91     26.94 o 
  -3   5  15     5996.19     6551.14    194.55 o 
  -2   5  15      100.96       91.67     15.30 o 
  -1   5  15     5382.62     5683.20    160.71 o 
   0   5  15      726.31      677.03     68.24 o 
   1   5  15     5833.19     5723.01    185.00 o 
   2   5  15       32.02       22.84     14.79 o 
   3   5  15     1880.19     1912.27     91.81 o 
   4   5  15       25.23       21.37     18.35 o 
  -7   6  15      893.81      745.19     89.32 o 
  -6   6  15      832.36      910.67     56.48 o 
  -5   6  15     1498.83     1468.38     81.88 o 
  -4   6  15        5.84        7.98      6.73 o 
  -3   6  15      170.07      173.49     20.08 o 
  -2   6  15       41.52       48.47      9.02 o 
  -1   6  15      330.77      388.82     52.40 o 
   0   6  15       28.15       21.98      6.96 o 
   1   6  15      256.46      213.42     31.36 o 
   2   6  15       58.63       16.31     18.03 o 
   3   6  15      719.89      738.54    115.66 o 
  -7   7  15     2498.90     2326.41    173.97 o 
  -6   7  15        0.99      -14.79     15.23 o 
  -5   7  15     5829.65     6284.88    192.44 o 
  -4   7  15       37.23       40.05      8.33 o 
  -3   7  15     2184.82     2154.18    104.17 o 
  -2   7  15      174.37      191.93     29.52 o 
  -1   7  15     4396.37     4391.96    155.09 o 
   0   7  15      141.52      138.62     20.55 o 
   1   7  15     5698.76     5839.89    236.34 o 
   2   7  15      660.07      705.33     90.18 o 
  -5   8  15      600.24      518.97     83.64 o 
  -4   8  15      561.92      521.02     44.91 o 
  -3   8  15     1450.82     1303.02     54.11 o 
  -2   8  15       21.85       22.43     11.94 o 
  -1   8  15      302.35      363.63     40.38 o 
   0   8  15      141.93      125.19     27.04 o 
   1   8  15        1.34       10.24     16.96 o 
  -4   9  15        6.90       13.62      8.00 o 
  -3   9  15     3018.72     3034.18    136.97 o 
  -2   9  15      748.76      629.09     85.24 o 
  -1   9  15     5136.75     5278.19    242.33 o 
  -8   0  16     6264.31     6985.45    455.40 o 
  -6   0  16    10311.14    11603.19    612.84 o 
  -4   0  16     3865.48     4116.51    277.68 o 
  -2   0  16     8201.08     8411.10    440.14 o 
   0   0  16     1816.99     1796.24    171.63 o 
   2   0  16     6875.30     6183.84    334.64 o 
  -8   1  16        0.28       22.81     24.45 o 
  -7   1  16      128.76      159.80     27.71 o 
  -6   1  16      975.43     1166.92    170.06 o 
  -5   1  16       62.43       42.72     17.92 o 
  -4   1  16      427.78      530.44     67.31 o 
  -3   1  16       58.37       42.42     15.69 o 
  -2   1  16      110.01      124.34     19.62 o 
  -1   1  16      115.77      111.69     24.58 o 
   0   1  16      716.56      765.38    118.94 o 
   1   1  16       18.83       21.89     17.84 o 
   2   1  16     2684.07     2401.50    143.34 o 
   3   1  16       90.09      126.53     15.03 o 
  -8   2  16     6511.89     7211.08    320.06 o 
  -7   2  16      163.84      153.24     33.39 o 
  -6   2  16     5539.50     5888.95    255.06 o 
  -5   2  16       29.39       13.57     25.99 o 
  -4   2  16     3469.83     3481.25    202.71 o 
  -3   2  16       10.96       -9.85     17.73 o 
  -2   2  16     8775.31     9342.17    312.86 o 
  -1   2  16        5.44       -3.32     18.18 o 
   0   2  16     2202.28     2008.71    123.58 o 
   1   2  16      133.54      142.85     31.50 o 
   2   2  16     3279.89     2974.64    109.81 o 
   3   2  16       15.42       11.80      7.55 o 
  -7   3  16       69.38       74.14     17.57 o 
  -6   3  16     1566.51     1686.51     81.91 o 
  -5   3  16        2.07       -2.96     23.09 o 
  -4   3  16      873.80      986.30     89.58 o 
  -3   3  16      162.72      157.30     30.79 o 
  -2   3  16        1.44        1.46     18.76 o 
  -1   3  16      600.15      590.21     94.85 o 
   0   3  16      149.59      120.23     23.27 o 
   1   3  16        2.48       18.60     25.80 o 
   2   3  16     1588.65     1503.42     93.72 o 
   3   3  16        2.64       -3.47     19.64 o 
  -7   4  16       63.89       66.45     27.02 o 
  -6   4  16     5309.85     5641.22    323.67 o 
  -5   4  16      317.85      338.00     66.74 o 
  -4   4  16     3017.38     3090.44    201.74 o 
  -3   4  16      164.38      188.77     36.01 o 
  -2   4  16    10157.03    11730.85    509.13 o 
  -1   4  16       81.79       71.49     18.29 o 
   0   4  16      960.83      721.77     55.29 o 
   1   4  16       77.31       62.58     13.99 o 
   2   4  16     3336.68     3249.01    249.28 o 
  -6   5  16     1811.61     1790.83    209.25 o 
  -5   5  16       24.70       20.37     13.03 o 
  -4   5  16       97.84      141.87     23.31 o 
  -3   5  16      500.87      475.98    108.12 o 
  -2   5  16      666.36      644.27    109.57 o 
  -1   5  16      550.86      572.57     73.98 o 
   0   5  16      352.53      289.52     43.95 o 
   1   5  16       78.94       69.92     13.11 o 
   2   5  16     3608.90     3433.52    272.33 o 
  -5   6  16      230.30      207.59     27.99 o 
  -4   6  16     5201.27     5806.13    347.71 o 
  -3   6  16       34.02       38.06     10.44 o 
  -2   6  16     6081.65     5767.57    204.36 o 
  -1   6  16       14.32        8.75      7.82 o 
   0   6  16      961.49      726.88     90.50 o 
   1   6  16      104.29       88.72     18.36 o 
  -4   7  16      664.07      612.64    100.43 o 
  -3   7  16       50.05       56.68     12.84 o 
  -2   7  16       87.08       78.27     14.77 o 
  -1   7  16       57.71       48.76     17.26 o 
  -5   0  17     2040.00     2319.90    244.36 o 
  -3   0  17       98.24       97.54     25.41 o 
  -1   0  17     3006.84     3117.16    169.55 o 
   1   0  17      581.70      512.75    120.93 o 
  -6   1  17      195.98      215.91     35.19 o 
  -5   1  17     9250.49    10268.32    435.60 o 
  -4   1  17       19.43       14.07     12.58 o 
  -3   1  17     2535.84     2360.27    131.45 o 
  -2   1  17       23.33       20.61     13.63 o 
  -1   1  17     1381.89     1373.30    100.19 o 
   0   1  17       10.04        4.50     12.13 o 
   1   1  17     3168.12     3146.45    246.41 o 
  -6   2  17      200.72      207.00     39.44 o 
  -5   2  17     1542.00     1537.38    122.03 o 
  -4   2  17       68.25       83.63     21.68 o 
  -3   2  17       64.40       49.42     13.13 o 
  -2   2  17      267.48      251.28     32.67 o 
  -1   2  17     3749.62     3686.14    158.23 o 
   0   2  17        8.01       11.03      9.40 o 
   1   2  17      943.55      727.81    123.23 o 
  -5   3  17     6663.21     7148.64    318.58 o 
  -4   3  17      124.21      101.65     20.50 o 
  -3   3  17     1546.75     1368.60     81.45 o 
  -2   3  17      402.71      417.12     82.19 o 
  -1   3  17     1921.10     1888.26    124.64 o 
   0   3  17       14.81        7.19     10.96 o 
  -4   4  17       12.92       -9.87     21.05 o 
  -3   4  17      566.27      487.10    103.06 o 
  -2   4  17      329.14      335.18     48.60 o 
  -1   4  17     3416.05     3291.16    209.18 o 
                                                 
